# Supplementary material for: CENP-F-dependent DRP1 function regulates APC/C activity during oocyte meiosis I
Source: Nat Commun. 2022 Dec 13;13:7732. doi: 10.1038/s41467-022-35461-5 (PMC9747930; doi:10.1038/s41467-022-35461-5)
Supplement: Supplementary file 22 — Source Data [file 41467_2022_35461_MOESM22_ESM.zip]

Archive with 2 entries (2 files):
- Source Data 1.xlsx
- Source Data 2 uncropped WB.pdf
