# Supplementary material for: CENP-F-dependent DRP1 function regulates APC/C activity during oocyte meiosis I
Source: Nat Commun. 2022 Dec 13;13:7732. doi: 10.1038/s41467-022-35461-5 (PMC9747930; doi:10.1038/s41467-022-35461-5)
Supplement: Supplementary file 22 — Source Data [file 41467_2022_35461_MOESM22_ESM.zip › Source Data 1.xlsx]

## Sheet: Figure 1c
TRIM21+IgG		TRIM21+anti-CENP-F
Compact (%)	Fragmented(%)	Compact (%)	Fragmented (%)
87.5	12.5	55	45
92.5	7.5	55	45
92.5	7.5	55	45
92.5	7.5	55	45
91.6667	8.33333	55	45
92.5	7.5	52.6316	47.3684
91.6667	8.33333	52.6316	47.3684
87.5	12.5	52.6316	47.3684
95	5	52.6316	47.3684
92.1053	7.89474	52.6316	47.3684
87.5	12.5	52.6316	47.3684
90	10	57.8947	42.1053
89.4737	10.5263	47.3684	52.6316
90	10	65.7895	34.2105
90	10	65.7895	34.2105
88.8889	11.1111	65.7895	34.2105
92.5	7.5	65.7895	34.2105
92.5	7.5	65.7895	34.2105
92.5	7.5	67.5	32.5
95	5	48.6486	51.3514
91.6667	8.33333	48.6486	51.3514
95	5	48.6486	51.3514
92.5	7.5	48.6486	51.3514
87.5	12.5	48.6486	51.3514
92.5	7.5	48.6486	51.3514
92.5	7.5	59.4595	40.5405
92.5	7.5	51.3514	48.6486
92.5	7.5	64.8649	35.1351
92.5	7.5	62.1622	37.8378
90	10	67.5676	32.4324
90	10	48.6486	51.3514
90	10	48.6486	51.3514
92.5	7.5	48.6486	51.3514
92.5	7.5	48.6486	51.3514
92.5	7.5	51.4286	48.5714
92.5	7.5	51.4286	48.5714
92.5	7.5	51.4286	48.5714
92.5	7.5	51.4286	48.5714
92.5	7.5	65.7143	34.2857
92.5	7.5	57.1429	42.8571
92.5	7.5	57.1429	42.8571
92.5	7.5	57.1429	42.8571
95	5	58.8235	41.1765
86.8421	13.1579	58.8235	41.1765
90	22.5	58.8235	41.1765
91.6667	8.33333	58.8235	41.1765
95	7.5	58.8235	41.1765
92.5	7.5	58.8235	41.1765
95	7.5	55.8824	44.1176
95	7.5	55.8824	44.1176
95	7.5	55.8824	44.1176
92.5	7.5	55.8824	44.1176
95	5	55.8824	44.1176
95	5	55.8824	44.1176
95	5	59.4595	40.5405
95	5	59.4595	40.5405
95	5	62.1622	37.8378
95	5	62.1622	37.8378
95	5	62.1622	37.8378
95	5	64.8649	35.1351
93.75	6.25	56.7568	43.2432
94.1176	5.88235	67.5676	32.4324
91.1765	5.88235	62.1622	37.8378
95	5	70.2703	29.7297
95	5	70.2703	29.7297
95	5	67.5676	32.4324
89.4737	7.89474	67.5676	32.4324
91.6667	8.33333	67.5676	32.4324
91.6667	8.33333	70	30
90	7.5	70	30
90	7.5	70	30
90	7.5	70	30
89.4737	7.89474	70	30
89.4737	7.89474	70	30
90	7.5	70	30
89.4737	7.89474	70	30

## Sheet: Figure 1d
TRIM21+IgG (μm)	TRIM21+anti-CENP-F (μm)
0.29752	0.30632
0.31056	0.37276
0.31082	0.37318
0.31394	0.37408
0.31458	0.37538
0.31526	0.39208
0.3165	0.3933
0.31748	0.3936
0.3177	0.39646
0.31796	0.40086
0.33206	0.4009
0.33336	0.40104
0.33338	0.40146
0.33416	0.402
0.33444	0.40212
0.3352	0.40254
0.33668	0.40378
0.33908	0.40388
0.34206	0.40418
0.34286	0.40478
0.34302	0.40502
0.3448	0.40508
0.34498	0.4054
0.34906	0.40562
0.34918	0.40582
0.3497	0.40722
0.35022	0.40726
0.35078	0.40812
0.35086	0.40862
0.35088	0.40868
0.35184	0.40882
0.35274	0.40956
0.353	0.40964
0.35302	0.41216
0.35314	0.41264
0.35368	0.41274
0.35402	0.4142
0.35456	0.41554
0.35464	0.4157
0.35466	0.41614
0.35478	0.41876
0.35496	0.42006
0.35504	0.4202
0.35522	0.42038
0.35534	0.42066
0.35584	0.42214
0.35622	0.42382
0.35716	0.42412
0.35806	0.42428
0.35834	0.42558
0.3584	0.42592
0.3587	0.42602
0.35886	0.42618
0.35946	0.42622
0.3595	0.42638
0.35956	0.42644
0.35982	0.42682
0.36016	0.42728
0.36018	0.42822
0.36034	0.4285
0.3607	0.42874
0.36078	0.42884
0.36082	0.4293
0.36096	0.42944
0.36098	0.43004
0.36116	0.43034
0.36168	0.43074
0.36172	0.43088
0.36194	0.4309
0.36214	0.4318
0.3625	0.43298
0.36256	0.4332
0.3627	0.43398
0.36276	0.43432
0.363	0.43478
0.36304	0.43526
0.3634	0.43562
0.36342	0.4357
0.36376	0.436
0.36378	0.43612
0.36396	0.43622
0.36402	0.43644
0.36406	0.4378
0.36412	0.43862
0.36442	0.43866
0.36456	0.43888
0.36464	0.4389
0.36472	0.43922
0.36582	0.43926
0.36622	0.4397
0.36624	0.44
0.3664	0.44014
0.36644	0.44022
0.36654	0.44056
0.36758	0.44072
0.36766	0.44168
0.36768	0.44242
0.36782	0.44248
0.36782	0.44256
0.36786	0.44258
0.36846	0.4428
0.36848	0.44318
0.3685	0.44356
0.3686	0.4436
0.3686	0.44368
0.36864	0.44392
0.36876	0.44406
0.3688	0.44414
0.36892	0.44426
0.36908	0.4444
0.36908	0.4445
0.36924	0.44462
0.36958	0.4447
0.36974	0.44508
0.3698	0.44552
0.37028	0.44558
0.37064	0.44572
0.3711	0.44592
0.37142	0.4461
0.37166	0.44618
0.37166	0.4465
0.37186	0.44652
0.37222	0.44702
0.37228	0.4471
0.37246	0.44748
0.37248	0.44796
0.37284	0.4481
0.3729	0.44854
0.37312	0.44858
0.37336	0.44878
0.37336	0.44908
0.37348	0.44924
0.37356	0.44936
0.37356	0.4494
0.37364	0.44992
0.37374	0.45074
0.3739	0.45086
0.3741	0.4512
0.37424	0.45122
0.37428	0.45176
0.37464	0.45184
0.37478	0.45204
0.37552	0.45212
0.37602	0.4524
0.37616	0.45254
0.37618	0.45276
0.37622	0.45286
0.3763	0.453
0.37648	0.45316
0.3766	0.45324
0.37666	0.45366
0.37668	0.45388
0.37682	0.454
0.37686	0.45418
0.37722	0.45432
0.37726	0.45458
0.37746	0.45462
0.37748	0.45606
0.37756	0.45622
0.37772	0.45642
0.37774	0.45682
0.3783	0.45706
0.3789	0.45726
0.37898	0.45732
0.37898	0.45746
0.37902	0.45812
0.3791	0.45862
0.3791	0.45866
0.37912	0.4587
0.37948	0.45874
0.37974	0.45974
0.37984	0.46008
0.38002	0.46036
0.3802	0.46128
0.38064	0.46194
0.38072	0.46236
0.38152	0.463
0.38156	0.46346
0.3816	0.46356
0.38172	0.46426
0.38302	0.4656
0.38314	0.46592
0.38316	0.46614
0.3847	0.46818
0.38558	0.46828
0.38624	0.4687
0.38658	0.46986
0.38694	0.47192
0.38714	0.47414
0.3872	0.47452
0.38752	0.47536
0.38756	0.47584
0.38768	0.47626
0.38936	0.47626
0.38984	0.47676
0.38988	0.47756
0.39056	0.47812
0.39164	0.47902
0.39206	0.4796
0.39238	0.48038
0.39328	0.48042
0.39484	0.4807
0.3961	0.4807
0.39702	0.4809
0.3971	0.48094
0.3977	0.4811
0.3979	0.48126
0.39808	0.48164
0.4004	0.48164
0.40086	0.48196
0.40088	0.48262
0.40112	0.48264
0.40154	0.48268
0.40176	0.48288
0.40188	0.48292
0.40216	0.48304
0.40218	0.4831
0.40236	0.48312
0.40238	0.48324
0.40254	0.48346
0.4026	0.48354
0.40268	0.48374
0.40288	0.48386
0.40292	0.48402
0.40294	0.48408
0.40304	0.4841
0.40304	0.4848
0.40342	0.48528
0.40372	0.48616
0.40392	0.4864
0.40392	0.48648
0.40414	0.4865
0.4044	0.4865
0.40448	0.48668
0.4045	0.48726
0.40474	0.48728
0.40476	0.4876
0.40478	0.48766
0.40486	0.4877
0.40598	0.48784
0.406	0.4879
0.4065	0.4879
0.40688	0.4879
0.40696	0.48848
0.4071	0.48862
0.40738	0.48872
0.40798	0.48908
0.40802	0.48946
0.40828	0.48974
0.40836	0.48992
0.40924	0.48992
0.40928	0.49
0.40976	0.49044
0.40976	0.49066
0.40982	0.4907
0.40982	0.4915
0.41042	0.49174
0.41046	0.49204
0.41076	0.49246
0.4109	0.4931
0.4114	0.49344
0.41154	0.4936
0.41188	0.49416
0.41204	0.49476
0.4127	0.4948
0.41272	0.49518
0.41278	0.4953
0.41324	0.49598
0.41392	0.49606
0.41404	0.4961
0.41414	0.49642
0.4143	0.49658
0.41442	0.49738
0.41472	0.4981
0.41478	0.49886
0.41518	0.49908
0.41522	0.49952
0.41542	0.50028
0.4155	0.50032
0.41632	0.50042
0.41636	0.5005
0.4165	0.50066
0.41672	0.50218
0.41686	0.50244
0.4169	0.5025
0.41714	0.50268
0.41736	0.50282
0.41748	0.50314
0.41776	0.50318
0.41776	0.5035
0.4178	0.50356
0.41792	0.50408
0.41878	0.50436
0.41902	0.5047
0.41906	0.50522
0.41924	0.50542
0.41958	0.5055
0.41976	0.50582
0.42	0.50584
0.42008	0.50682
0.42036	0.50702
0.42074	0.50718
0.42112	0.50738
0.4212	0.5075
0.42128	0.5078
0.42156	0.50782
0.42172	0.50784
0.42176	0.50904
0.42186	0.50952
0.42186	0.5102
0.4219	0.51034
0.42212	0.5106
0.42214	0.51078
0.4226	0.51078
0.42364	0.51094
0.4242	0.51108
0.42482	0.51126
0.42506	0.51132
0.42534	0.51184
0.4257	0.512
0.42576	0.51288
0.42614	0.51312
0.42618	0.51342
0.4273	0.51348
0.4278	0.51352
0.42782	0.51368
0.42786	0.51394
0.4279	0.51416
0.4281	0.51454
0.4284	0.51496
0.42896	0.51508
0.4292	0.51694
0.4298	0.51708
0.42996	0.5173
0.43016	0.51788
0.43072	0.5179
0.43092	0.51794
0.4314	0.51796
0.43142	0.51894
0.43256	0.51976
0.43278	0.51978
0.43294	0.53002
0.4331	0.53062
0.43336	0.53102
0.43344	0.53174
0.43358	0.53244
0.4337	0.53284
0.4341	0.53292
0.43534	0.533
0.43588	0.53316
0.4362	0.53428
0.4363	0.53474
0.43722	0.5349
0.4377	0.53546
0.43772	0.5357
0.43778	0.53586
0.43784	0.53594
0.43806	0.53748
0.4383	0.5375
0.43844	0.53838
0.43954	0.53844
0.43964	0.53898
0.44034	0.53918
0.4409	0.53918
0.44208	0.53976
0.44376	0.54024
0.44512	0.54154
0.44642	0.54166
0.44654	0.54206
0.44684	0.5424
0.4473	0.5427
0.44884	0.54302
0.44884	0.54304
0.44996	0.54322
0.45034	0.54326
0.4506	0.54418
0.45124	0.54478
0.45144	0.5449
0.4521	0.54552
0.4526	0.5475
0.45278	0.54762
0.45288	0.56028
0.4529	0.5604
0.45342	0.56042
0.45346	0.5605
0.45388	0.56056
0.45464	0.5606
0.45468	0.56074
0.45472	0.56084
0.45566	0.561
0.45576	0.56114
0.45592	0.56148
0.45652	0.56198
0.458	0.56214
0.45874	0.5633
0.45894	0.56358
0.45964	0.56418
0.45974	0.56424
0.4604	0.56444
0.46148	0.56462
0.46256	0.56478
0.46296	0.56518
0.46382	0.56588
0.46418	0.56594
0.46444	0.56598
0.46494	0.56614
0.46506	0.56628
0.46532	0.56694
0.46724	0.56704
0.46734	0.56724
0.46762	0.5674
0.46762	0.5675
0.46856	0.56776
0.46876	0.56794
0.46882	0.56812
0.46904	0.56844
0.47016	0.5688
0.47038	0.56882
0.47122	0.56886
0.47172	0.56888
0.47176	0.56928
0.47258	0.57038
0.47342	0.57068
0.4737	0.57084
0.4741	0.57112
0.4741	0.57144
0.47422	0.57226
0.4744	0.5728
0.47526	0.57334
0.47528	0.5735
0.47746	0.57382
0.47812	0.5739
0.47828	0.57428
0.47832	0.57472
0.47836	0.575
0.479	0.57524
0.48068	0.57574
0.48122	0.57578
0.48188	0.576
0.4819	0.57606
0.48212	0.578
0.48276	0.57872
0.4828	0.57924
0.48284	0.57942
0.48298	0.57974
0.48314	0.59042
0.48364	0.59184
0.48372	0.59202
0.48394	0.5922
0.48438	0.5927
0.48438	0.59316
0.48466	0.59446
0.48472	0.59702
0.48508	0.59778
0.4851	0.5978
0.48546	0.59796
0.4858	0.5982
0.48584	0.59908
0.48634	0.59926
0.48666	0.59926
0.48764	0.59984
0.48818	0.60156
0.4888	0.60164
0.48894	0.60374
0.48906	0.60632
0.48914	0.60668
0.4896	0.6076
0.48962	0.60882
0.49046	0.60948
0.4916	0.6202
0.49934	0.62088
0.49942	0.62148
0.50168	0.62358
0.50236	0.62386
0.50452	0.62484
0.50458	0.6251
0.5048	0.62642
0.5053	0.62706
0.50558	0.62734
0.5061	0.6277
0.50646	0.6278
0.50706	0.62836
0.50736	0.62916
0.5077	0.62942
0.5078	0.62948
0.508	0.63098
0.5083	0.63358
0.50836	0.63476
0.51038	0.6356
0.51152	0.63684
0.5127	0.63694
0.5135	0.6378
0.5151	0.63888
0.5153	0.66166
0.51622	0.66194
0.51666	0.66652
0.51716	0.669
0.51756	0.67042
0.51784	0.67244
0.51926	0.67302
0.52012	0.67344
0.52076	0.67396
0.52102	0.67458
0.52288	0.67484
0.52406	0.67622
0.526	0.7013
0.52688	0.70544
0.52776	0.70794
0.52928	0.7096
0.53098
0.53222
0.53648
0.53656
0.54502
0.5501
0.55112
0.5674
0.57208
0.57652
0.57728
0.57928
0.5881
0.62258
0.62326
0.6244
0.62478
0.62516
0.62642
0.6294

## Sheet: Figure 1g
MI oocyte
TRIM21+IgG						TRIM21+anti-CENPF
Bivalent	Univalent	total	Bivalent rate	Univalent rate		Bivalent	Univalent	total	Bivalent rate	Univalent rate
25	1	26	0.961538	0.0384615		30	7	37	0.810811	0.189189
38	1	39	0.974359	0.025641		37	7	44	0.840909	0.159091
54	1	55	0.981818	0.0181818		52	3	55	0.945455	0.0545455
36	0	36	1	0		28	4	32	0.875	0.125
38	1	39	0.974359	0.025641		47	2	49	0.959184	0.0408163
58	1	59	0.983051	0.0169492		52	6	58	0.896552	0.103448
44	1	45	0.977778	0.0222222		24	2	26	0.923077	0.0769231
48	0	48	1	0		34	5	39	0.871795	0.128205
47	0	47	1	0		47	6	53	0.886792	0.113208
MII oocyte
TRIM21+IgG						TRIM21+anti-CENPF
Paired chromatids	Single chromatids	total	Paired chromatids rate	Single chromatids rate		Paired chromatids	Single chromatids	total	Paired chromatids rate	Single chromatids rate
33	0	33	1	0		52	3	55	0.945455	0.0545455
35	1	36	0.972222	0.0277778		42	11	53	0.792453	0.207547
39	0	39	1	0		30	6	36	0.833333	0.166667
53	0	53	1	0		36	3	39	0.923077	0.0769231
48	2	50	0.96	0.04		37	5	42	0.880952	0.119048
41	0	41	1	0		35	6	41	0.853659	0.146341
44	0	44	1	0		27	2	29	0.931034	0.0689655
43	0	43	1	0		30	5	35	0.857143	0.142857
39	0	39	1	0		23	3	26	0.884615	0.115385

## Sheet: Figure 1i
Rec8 intensity (C axes)
	TRIM21+IgG																																				TRIM21+anti-CENPF
Distance	chromosome 1	chromosome 2	chromosome 3	chromosome 4	chromosome 5	chromosome 6	chromosome 7	chromosome 8	chromosome 9	chromosome 10	chromosome 11	chromosome 12	chromosome 13	chromosome 14	chromosome 15	chromosome 16	chromosome 17	chromosome 18	chromosome 19	chromosome 20	chromosome 21	chromosome 22	chromosome 23	chromosome 24	chromosome 25	chromosome 26	chromosome 27	chromosome 28	chromosome 29	chromosome 30	chromosome 31	chromosome 32	chromosome 33			Distance	chromosome 1	chromosome 2	chromosome 3	chromosome 4	chromosome 5	chromosome 6	chromosome 7	chromosome 8	chromosome 9	chromosome 10	chromosome 11	chromosome 12	chromosome 13
0	-1.68925	-46.6094	-4.63251	-13.9899	-43.5393	-33.8867	-49.4728	1.91817	-40.9462	-39.0446	-31.3858	-24.0838	-47.5965	-27.1989	-32.4736	127.617	-26.5395	-3.31435	-35.8793	-4.6568	-49.1167	-20.071	-0.546411	-1.2658	-18.8069	-16.418	-12.7677	-36.1842	-47.4918	-33.3283	-1.14043	0	-5.65641			0	-1.84409	-2.86751	-3.02495	-0.141869	-1.48773	-2.78626	0	-53.7199	-28.7058	-7.12348	-5.12645	-59.6627	-12.7301
0.007314	-1.88975	-46.53	-5.31585	-14.8617	-44.1054	-34.8461	-48.3368	2.25255	-40.8922	-39.1812	-32.7849	-24.8109	-48.2072	-28.1006	-33.2673	134.633	-27.4398	-2.79984	-36.6279	-5.42747	-47.1307	-21.3151	-0.70884	-1.3606	-19.8958	-17.2077	-13.6577	-36.6834	-47.1477	-34.1035	-1.25809	-8.148e-05	-5.97012			0.007314	-2.04877	-3.5322	-3.25372	-0.158373	-1.71679	-3.7187	0	-51.4807	-29.5533	-8.06223	-5.83889	-58.2266	-13.9666
0.014628	-2.09025	-46.4506	-5.99919	-15.7335	-44.6715	-35.8055	-47.2007	2.58692	-40.8383	-39.3177	-34.184	-25.5381	-48.818	-29.0022	-34.061	141.65	-28.3401	-2.28533	-37.3765	-6.19813	-45.1448	-22.5593	-0.87127	-1.4554	-20.9847	-17.9975	-14.5478	-37.1826	-46.8035	-34.8788	-1.37576	-0.000163	-6.28382			0.014628	-2.25345	-4.1969	-3.48249	-0.174877	-1.94586	-4.65113	0	-49.2415	-30.4007	-9.00098	-6.55133	-56.7904	-15.2031
0.021942	-2.29075	-46.3712	-6.68254	-16.6053	-45.2376	-36.7649	-46.0647	2.9213	-40.7843	-39.4543	-35.5832	-26.2652	-49.4288	-29.9038	-34.8546	148.666	-29.2403	-1.77083	-38.1251	-6.96879	-43.1589	-23.8035	-1.0337	-1.5502	-22.0736	-18.7872	-15.4378	-37.6817	-46.4594	-35.654	-1.49342	-0.0002444	-6.59753			0.021942	-2.45812	-4.8616	-3.71126	-0.19138	-2.17493	-5.58356	0	-47.0022	-31.2481	-9.93974	-7.26377	-55.3543	-16.4396
0.029256	-2.49126	-46.2918	-7.36588	-17.4771	-45.8037	-37.7243	-44.9286	3.25567	-40.7304	-39.5909	-36.9823	-26.9924	-50.0396	-30.8054	-35.6483	155.683	-30.1406	-1.25632	-38.8736	-7.73946	-41.173	-25.0477	-1.19613	-1.645	-23.1625	-19.5769	-16.3279	-38.1809	-46.1153	-36.4293	-1.61109	-0.0003259	-6.91123			0.029256	-2.6628	-5.5263	-3.94003	-0.207884	-2.404	-6.516	0	-44.763	-32.0956	-10.8785	-7.97622	-53.9181	-17.6761
0.03657	-2.6962	-44.9772	-8.39984	-17.9758	-45.0848	-37.6219	-42.4386	3.53981	-39.5651	-38.5709	-37.3642	-27.0311	-49.2828	-30.8676	-35.455	156.79	-30.1712	-0.700144	-38.591	-8.4502	-37.8635	-25.6524	-1.41355	-1.76162	-23.6691	-19.8507	-16.868	-37.6185	-44.5236	-36.1583	-1.74637	-0.0023066	-7.11946			0.03657	-2.87288	-6.20842	-4.12957	-0.21698	-2.68791	-7.02539	0	-41.1968	-31.7803	-11.6389	-8.60565	-50.8935	-18.5084
0.043884	-2.90128	-43.6228	-9.4451	-18.4624	-44.3246	-37.4851	-39.9049	3.82234	-38.3639	-37.5136	-37.7133	-27.0475	-48.4818	-30.9026	-35.2298	157.706	-30.1739	-0.142626	-38.2751	-9.15901	-34.5113	-26.2365	-1.63275	-1.87895	-24.1569	-20.1078	-17.3968	-37.0219	-42.8916	-35.8536	-1.88221	-0.0043486	-7.32429			0.043884	-3.08312	-6.8911	-4.31784	-0.225838	-2.9736	-7.52115	0	-37.5879	-31.4276	-12.3935	-9.23241	-47.8177	-19.3277
0.051198	-3.10636	-42.2683	-10.4904	-18.949	-43.5643	-37.3484	-37.3713	4.10486	-37.1628	-36.4564	-38.0625	-27.064	-47.6809	-30.9377	-35.0046	158.622	-30.1765	0.414891	-37.9592	-9.86782	-31.1591	-26.8206	-1.85195	-1.99627	-24.6447	-20.3649	-17.9256	-36.4252	-41.2597	-35.5489	-2.01806	-0.0063905	-7.52912			0.051198	-3.29337	-7.57379	-4.50612	-0.234695	-3.25929	-8.0169	0	-33.9789	-31.0749	-13.1481	-9.85916	-44.7419	-20.1469
0.058512	-3.31144	-40.9139	-11.5356	-19.4357	-42.804	-37.2117	-34.8376	4.38739	-35.9616	-35.3991	-38.4116	-27.0805	-46.88	-30.9727	-34.7794	159.539	-30.1791	0.972408	-37.6432	-10.5766	-27.8069	-27.4046	-2.07115	-2.11359	-25.1325	-20.622	-18.4544	-35.8286	-39.6277	-35.2442	-2.15391	-0.0084325	-7.73395			0.058512	-3.50361	-8.25648	-4.6944	-0.243553	-3.54497	-8.51265	0	-30.3699	-30.7222	-13.9027	-10.4859	-41.6661	-20.9662
0.065826	-3.50051	-38.5884	-11.8424	-19.4278	-40.9501	-36.0977	-31.3011	4.60522	-33.8904	-33.4598	-37.7518	-26.4232	-44.923	-30.2152	-33.7028	162.686	-29.3952	1.5221	-36.38	-11.0392	-23.6226	-27.2663	-2.28755	-2.22424	-24.9498	-20.34	-18.5079	-34.2855	-37.0195	-34.0057	-2.2972	-0.0126704	-7.78628			0.065826	-3.69714	-8.76675	-4.81499	-0.244078	-3.82626	-8.81916	0	-25.8594	-29.5402	-14.299	-10.8381	-37.5032	-21.2118
0.07314	-3.68852	-36.1981	-12.0999	-19.387	-39.0232	-34.9184	-27.6978	4.81873	-31.7611	-31.4617	-37.0248	-25.7211	-42.8889	-29.4049	-32.5696	165.981	-28.5589	2.07127	-35.0536	-11.4855	-19.3829	-27.0798	-2.50377	-2.33445	-24.7224	-20.0221	-18.5296	-32.6793	-34.3462	-32.705	-2.44099	-0.0170547	-7.82844			0.07314	-3.88955	-9.26553	-4.93107	-0.244047	-4.10726	-9.11306	0	-21.2887	-28.3029	-14.6713	-11.1719	-33.2679	-21.4192
0.080454	-3.87652	-33.8079	-12.3574	-19.3462	-37.0964	-33.7392	-24.0945	5.03224	-29.6318	-29.4636	-36.2978	-25.0189	-40.8548	-28.5945	-31.4363	169.277	-27.7225	2.62044	-33.7272	-11.9317	-15.1431	-26.8933	-2.71998	-2.44466	-24.495	-19.7041	-18.5514	-31.073	-31.6729	-31.4043	-2.58478	-0.021439	-7.8706			0.080454	-4.08196	-9.76432	-5.04715	-0.244016	-4.38826	-9.40696	0	-16.7181	-27.0656	-15.0437	-11.5058	-29.0326	-21.6266
0.087768	-4.06453	-31.4176	-12.615	-19.3054	-35.1696	-32.56	-20.4912	5.24576	-27.5025	-27.4655	-35.5708	-24.3167	-38.8207	-27.7842	-30.303	172.573	-26.8862	3.16961	-32.4008	-12.3779	-10.9033	-26.7067	-2.9362	-2.55486	-24.2675	-19.3861	-18.5732	-29.4668	-28.9995	-30.1035	-2.72857	-0.0258233	-7.91277			0.087768	-4.27437	-10.2631	-5.16323	-0.243986	-4.66926	-9.70085	0	-12.1474	-25.8284	-15.4161	-11.8397	-24.7972	-21.834
0.095082	-4.18073	-28.318	-12.5036	-18.7201	-32.4079	-30.6218	-16.2337	5.39931	-24.7446	-24.8811	-33.9493	-23.0081	-35.9012	-26.2921	-28.4913	173.979	-25.4047	3.70418	-30.2842	-12.4419	-6.25195	-25.8135	-3.08361	-2.61737	-23.372	-18.5593	-18.0661	-27.0899	-25.6382	-28.0706	-2.83944	-0.0307886	-7.76295			0.095082	-4.39214	-10.4372	-5.16575	-0.24519	-4.84959	-9.70173	0	-7.0462	-23.9323	-15.3219	-11.7501	-19.9653	-21.4032
0.102396	-4.28951	-25.1449	-12.3542	-18.0784	-29.5599	-28.605	-11.9086	5.54665	-21.9216	-22.236	-32.2354	-21.6368	-32.8901	-24.7296	-26.6095	175.189	-23.8564	4.23724	-28.0857	-12.4664	-1.55804	-24.8471	-3.22391	-2.67494	-22.4074	-17.6798	-17.5042	-24.6332	-22.2057	-25.9618	-2.94691	-0.0358141	-7.59328			0.102396	-4.50219	-10.5777	-5.15653	-0.246522	-5.01952	-9.6723	0	-1.89014	-21.9681	-15.1795	-11.6168	-15.0716	-20.9063
0.10971	-4.39829	-21.9718	-12.2047	-17.4367	-26.7119	-26.5883	-7.5834	5.69399	-19.0986	-19.5909	-30.5215	-20.2655	-29.8789	-23.167	-24.7276	176.399	-22.3082	4.77031	-25.8873	-12.4908	3.13588	-23.8807	-3.36421	-2.73251	-21.4428	-16.8003	-16.9424	-22.1765	-18.7732	-23.8531	-3.05438	-0.0408396	-7.4236			0.10971	-4.61223	-10.7182	-5.14731	-0.247854	-5.18944	-9.64286	0	3.26593	-20.0039	-15.037	-11.4835	-10.1779	-20.4095
0.117024	-4.50706	-18.7988	-12.0552	-16.795	-23.8638	-24.5715	-3.25825	5.84133	-16.2756	-16.9458	-28.8075	-18.8942	-26.8678	-21.6045	-22.8457	177.61	-20.7599	5.30337	-23.6888	-12.5153	7.82979	-22.9144	-3.5045	-2.79008	-20.4782	-15.9208	-16.3805	-19.7198	-15.3407	-21.7444	-3.16184	-0.045865	-7.25393			0.117024	-4.72228	-10.8588	-5.13809	-0.249186	-5.35936	-9.61342	0	8.42199	-18.0397	-14.8946	-11.3502	-5.28418	-19.9126
0.124338	-4.47197	-15.1435	-11.4904	-15.6209	-20.4467	-21.9607	1.44343	5.94726	-13.1016	-13.9538	-26.374	-17.0102	-23.2341	-19.5108	-20.4578	177.95	-18.7142	5.6736	-20.8754	-12.0796	12.6451	-21.3163	-3.51407	-2.75636	-18.9115	-14.6118	-15.3032	-16.676	-11.4822	-19.1319	-3.17319	-0.0504035	-6.86697			0.124338	-4.68016	-10.584	-4.96966	-0.254314	-5.32463	-9.22402	0	13.8004	-15.6152	-14.2524	-10.7352	-0.189888	-18.7981
0.131652	-4.41632	-11.4194	-10.8662	-14.3707	-16.9482	-19.2649	6.1989	6.04727	-9.87734	-10.9123	-23.8376	-15.0529	-19.5114	-17.3413	-17.9975	178.166	-16.5975	6.02057	-17.9741	-11.5782	17.4778	-19.628	-3.50496	-2.7096	-17.2588	-13.2415	-14.1522	-13.5482	-7.56288	-16.4474	-3.17081	-0.0548725	-6.44897			0.131652	-4.61631	-10.2498	-4.77847	-0.259984	-5.26065	-8.78319	0	19.2107	-13.1249	-13.5388	-10.0514	4.93307	-17.5954
0.138966	-4.36068	-7.69532	-10.242	-13.1205	-13.4497	-16.5691	10.9544	6.14728	-6.65311	-7.8708	-21.3012	-13.0957	-15.7886	-15.1718	-15.5373	178.382	-14.4808	6.36754	-15.0728	-11.0767	22.3105	-17.9397	-3.49585	-2.66284	-15.606	-11.8712	-13.0012	-10.4205	-3.64352	-13.763	-3.16842	-0.0593414	-6.03097			0.138966	-4.55245	-9.91569	-4.58729	-0.265653	-5.19668	-8.34235	0	24.6209	-10.6346	-12.8252	-9.36754	10.056	-16.3928
0.14628	-4.30503	-3.97121	-9.61782	-11.8703	-9.95127	-13.8734	15.7098	6.24729	-3.42887	-4.82929	-18.7648	-11.1384	-12.0659	-13.0023	-13.0771	178.597	-12.3641	6.71451	-12.1715	-10.5753	27.1431	-16.2514	-3.48675	-2.61609	-13.9533	-10.5009	-11.8503	-7.29269	0.275824	-11.0785	-3.16604	-0.0638104	-5.61297			0.14628	-4.4886	-9.58156	-4.39611	-0.271323	-5.13271	-7.90152	0	30.0311	-8.14424	-12.1116	-8.68372	15.179	-15.1901
0.153594	-4.03593	0.0429956	-8.57348	-10.1543	-6.10611	-10.792	20.5888	6.21669	0.136984	-1.62527	-15.7033	-8.76839	-7.94172	-10.4572	-10.2574	176.907	-9.88059	7.33678	-8.82333	-9.60434	31.93	-14.0401	-3.29806	-2.43697	-11.7988	-8.81481	-10.2433	-3.75821	4.40605	-8.0939	-3.00261	-0.0670868	-4.95758			0.153594	-4.20113	-8.80193	-4.01126	-0.272308	-4.79574	-7.07432	0	35.4309	-5.39202	-10.9154	-7.54592	20.2187	-13.4421
0.160909	-3.7273	4.11092	-7.45132	-8.35205	-2.19674	-7.63934	25.4906	6.1619	3.7661	1.60886	-12.5444	-6.32194	-3.74319	-7.84237	-7.37108	174.863	-7.32914	8.01003	-5.39244	-8.54649	36.7085	-11.732	-3.07612	-2.23333	-9.55133	-7.07024	-8.55195	-0.148407	8.57533	-5.05374	-2.80936	-0.0701424	-4.25823			0.160909	-3.87224	-7.9398	-3.59054	-0.272425	-4.40821	-6.17557	0	40.8288	-2.5913	-9.62992	-6.32404	25.243	-11.5931
0.168223	-3.41867	8.17885	-6.32917	-6.54981	1.71262	-4.48664	30.3925	6.10712	7.39522	4.84298	-9.38562	-3.87549	0.455343	-5.2276	-4.4848	172.819	-4.7777	8.68328	-1.96154	-7.48863	41.4869	-9.42387	-2.85418	-2.0297	-7.30389	-5.32566	-6.86058	3.46139	12.7446	-2.01358	-2.61611	-0.0731979	-3.55889			0.168223	-3.54336	-7.07768	-3.16982	-0.272542	-4.02069	-5.27682	0	46.2267	0.209419	-8.34442	-5.10217	30.2673	-9.74411
0.175537	-3.11004	12.2468	-5.20701	-4.74756	5.62199	-1.33394	35.2943	6.05233	11.0243	8.0771	-6.2268	-1.42904	4.65388	-2.61282	-1.59851	170.775	-2.22625	9.35652	1.46936	-6.43078	46.2653	-7.11574	-2.63223	-1.82607	-5.05644	-3.58109	-5.16921	7.0712	16.9139	1.02658	-2.42286	-0.0762535	-2.85954			0.175537	-3.21447	-6.21555	-2.7491	-0.272659	-3.63316	-4.37807	0	51.6246	3.01014	-7.05891	-3.88029	35.2915	-7.89514
0.182851	-2.54505	16.4532	-3.6913	-2.57524	9.7101	2.05319	39.7233	6.10451	14.802	11.3334	-2.71467	1.33674	9.08508	0.248118	1.5258	167.886	0.585866	10.1267	5.19709	-4.9526	50.487	-4.40299	-2.19187	-1.45618	-2.41254	-1.64628	-3.10892	10.9222	21.1281	4.2144	-2.01454	-0.0731795	-1.91609			0.182851	-2.61311	-4.92441	-2.11127	-0.251167	-2.94856	-3.10133	0	56.8505	5.90121	-5.34582	-2.26519	40.0524	-5.6007
0.190165	-1.92091	20.6915	-2.08476	-0.317514	13.8395	5.49441	44.0432	6.18138	18.614	14.5948	0.879003	4.17622	13.57	3.16586	4.70505	164.803	3.45814	10.9193	8.99332	-3.37742	54.5803	-1.59686	-1.70111	-1.04793	0.322848	0.332435	-0.96348	14.829	25.3527	7.4363	-1.55658	-0.0686908	-0.91632			0.190165	-1.94887	-3.53426	-1.42333	-0.224687	-2.19541	-1.73735	0	62.0367	8.81314	-3.53405	-0.559349	44.7524	-3.20346
0.197479	-1.29676	24.9298	-0.478221	1.94021	17.9688	8.93563	48.363	6.25825	22.426	17.8562	4.47267	7.0157	18.0549	6.08361	7.88429	161.72	6.33042	11.7118	12.7896	-1.80224	58.6736	1.20927	-1.21034	-0.639676	3.05824	2.31115	1.18196	18.7357	29.5774	10.6582	-1.09862	-0.0642023	0.0834551			0.197479	-1.28463	-2.14412	-0.735387	-0.198207	-1.44225	-0.373372	0	67.2228	11.7251	-1.72228	1.1465	49.4525	-0.806227
0.204793	-0.672611	29.1681	1.12832	4.19793	22.0982	12.3768	52.6829	6.33512	26.238	21.1177	8.06634	9.85518	22.5398	9.00135	11.0635	158.637	9.2027	12.5044	16.5858	-0.22706	62.7669	4.0154	-0.719578	-0.231422	5.79363	4.28986	3.32739	22.6424	33.802	13.8801	-0.640656	-0.0597137	1.08323			0.204793	-0.620384	-0.753976	-0.0474482	-0.171727	-0.689095	0.990605	0	72.409	14.637	0.089484	2.85234	54.1525	1.59101
0.212107	0.219581	33.4367	3.07904	6.72417	26.2896	15.9319	56.9812	6.37319	30.1128	24.3033	11.8687	12.7826	27.1336	12.0713	14.3832	155.815	12.2471	13.3477	20.5487	1.69267	66.7563	7.11284	0.0124429	0.370847	8.8193	6.34787	5.75256	26.6613	37.9577	17.1488	0.0667531	-0.0388907	2.31854			0.212107	0.337429	1.01907	0.870942	-0.0951589	0.358276	2.69966	0	77.3322	17.509	2.24699	4.87369	58.4955	4.31913
0.219421	1.18683	37.7137	5.12613	9.32559	30.4984	19.5187	61.2734	6.40041	34.0052	27.4677	15.7295	15.7347	31.7579	15.1839	17.7421	153.067	15.3397	14.2052	24.5584	3.70886	70.7166	10.2918	0.812015	1.02744	11.9263	8.42808	8.25605	30.7117	42.0941	20.4305	0.844007	-0.0134941	3.61981			0.219421	1.37744	2.89934	1.85386	-0.0045657	1.48803	4.50534	0	82.1817	20.3698	4.50129	6.98337	62.7385	7.1399
0.226735	2.15407	41.9908	7.17322	11.927	34.7073	23.1056	65.5657	6.42762	37.8977	30.6321	19.5903	18.6868	36.3821	18.2965	21.101	150.319	18.4322	15.0628	28.568	5.72506	74.677	13.4708	1.61159	1.68403	15.0332	10.5083	10.7595	34.762	46.2304	23.7123	1.62126	0.0119024	4.92107			0.226735	2.41745	4.7796	2.83677	0.0860276	2.61778	6.31102	0	87.0312	23.2307	6.7556	9.09306	66.9816	9.96067
0.234049	3.12132	46.2678	9.22032	14.5284	38.9161	26.6924	69.8579	6.45484	41.7901	33.7965	23.4511	21.6389	41.0064	21.409	24.46	147.571	21.5248	15.9204	32.5776	7.74125	78.6373	16.6499	2.41116	2.34063	18.1402	12.5885	13.263	38.8123	50.3668	26.9941	2.39851	0.0372989	6.22233			0.234049	3.45747	6.65986	3.81969	0.176621	3.74753	8.1167	0	91.8808	26.0915	9.0099	11.2027	71.2246	12.7814
0.241363	4.34823	50.5053	11.5511	17.3048	43.1173	30.2975	74.4462	6.50479	45.6768	36.8048	27.408	24.8906	45.6463	24.612	27.8888	144.428	24.7141	16.9491	36.6447	10.0222	82.5438	20.0218	3.45728	3.20895	21.4342	14.6652	15.9674	42.4666	54.2813	30.2573	3.43762	0.0915411	7.74253			0.241363	4.78714	8.8594	5.03506	0.350497	5.1521	10.1486	0	96.4378	28.8163	11.5162	13.5404	75.0823	15.8244
0.248677	5.6617	54.7295	13.9765	20.1395	47.3161	33.9085	79.1331	6.56231	49.5615	39.7611	31.397	28.2421	50.2913	27.8452	31.3409	141.152	27.9356	18.0348	40.731	12.3915	86.4322	23.458	4.58558	4.14785	24.7906	16.7408	18.7388	45.9888	58.1217	33.5144	4.564	0.155398	9.33571			0.248677	6.21337	11.1654	6.32792	0.552134	6.64829	12.256	0	100.897	31.4958	14.1066	15.9541	78.8116	18.9414
0.255991	6.97517	58.9537	16.4019	22.9741	51.5148	37.5196	83.82	6.61983	53.4463	42.7174	35.386	31.5937	54.9363	31.0784	34.7931	137.876	31.1571	19.1206	44.8172	14.7608	90.3207	26.8942	5.71389	5.08676	28.147	18.8163	21.5102	49.511	61.9622	36.7715	5.69038	0.219256	10.9289			0.255991	7.6396	13.4713	7.62078	0.753771	8.14447	14.3634	0	105.357	34.1752	16.697	18.3678	82.5409	22.0584
0.263305	8.28864	63.178	18.8273	25.8088	55.7135	41.1307	88.5069	6.67735	57.331	45.6737	39.375	34.9453	59.5814	34.3116	38.2452	134.601	34.3787	20.2064	48.9034	17.13	94.2091	30.3305	6.84219	6.02566	31.5034	20.8919	24.2816	53.0332	65.8027	40.0286	6.81677	0.283113	12.5221			0.263305	9.06583	15.7773	8.91364	0.955408	9.64066	16.4707	0	109.816	36.8546	19.2873	20.7815	86.2701	25.1754
0.270619	9.83858	67.3215	21.4761	28.7447	59.8701	44.691	92.8525	6.4785	60.9248	48.4107	43.3822	38.3922	64.1737	37.5962	41.7131	132.034	37.6358	21.7201	52.959	19.6866	97.5602	33.8775	8.20808	7.18152	34.9511	22.9098	27.1892	56.8978	69.5687	43.2209	8.19808	0.391895	14.3057			0.270619	10.7593	18.3314	10.4299	1.27316	11.3825	18.8729	0	112.516	39.2049	22.038	23.3387	89.4209	28.4194
0.277933	11.4811	71.4334	24.2124	31.7203	64.0102	48.2315	97.0645	6.17933	64.4049	51.0619	47.3966	41.8765	68.7455	40.901	45.1871	129.745	40.907	23.4013	57.0026	22.3165	100.701	37.4677	9.66695	8.42228	38.4345	24.9053	30.1501	60.8965	73.3056	46.388	9.67915	0.518257	16.164			0.277933	12.5574	20.9825	12.0335	1.63634	13.2204	21.3905	0	114.526	41.4263	24.8515	25.952	92.3452	31.7131
0.285247	13.1235	75.5453	26.9486	34.6958	68.1503	51.7719	101.277	5.88015	67.8849	53.7131	51.4109	45.3607	73.3172	44.2058	48.6612	127.456	44.1781	25.0825	61.0462	24.9464	103.842	41.058	11.1258	9.66304	41.9179	26.9007	33.111	64.8953	77.0425	49.555	11.1602	0.644619	18.0222			0.285247	14.3554	23.6337	13.6371	1.99952	15.0583	23.908	0	116.537	43.6477	27.665	28.5653	95.2696	35.0068
0.292561	14.766	79.6572	29.6849	37.6713	72.2904	55.3123	105.489	5.58098	71.3649	56.3644	55.4253	48.8449	77.889	47.5106	52.1352	125.167	47.4492	26.7637	65.0898	27.5763	106.983	44.6483	12.5847	10.9038	45.4013	28.8962	36.0718	68.894	80.7795	52.7221	12.6413	0.770981	19.8804			0.292561	16.1535	26.2849	15.2407	2.3627	16.8962	26.4256	0	118.548	45.8692	30.4785	31.1786	98.194	38.3005
0.299875	16.6128	83.1609	32.5901	40.6945	76.3541	58.7574	109.279	5.61372	74.8324	58.6146	59.41	52.3741	82.1546	50.8391	55.4583	122.77	50.6242	28.6407	69.0393	30.3205	109.548	48.2817	14.2616	12.3546	48.7203	30.8028	39.1178	72.7991	83.8588	55.7927	14.3562	0.956456	21.8904			0.299875	18.1851	29.112	17.0496	2.86976	18.9456	29.1324	0	119.72	47.9648	33.3695	33.5285	100.546	41.6397
0.307189	18.5525	86.3881	35.5721	43.7392	80.3831	62.1592	112.877	5.79734	78.2941	60.6825	63.3811	55.9236	86.281	54.1784	58.7127	120.325	53.7555	30.6067	72.946	33.1166	111.851	51.9347	16.0378	13.901	51.9646	32.669	42.2024	76.6618	86.6393	58.8195	16.1773	1.1688	23.9693			0.307189	20.3229	32.019	18.9517	3.44222	21.0912	31.9254	0	120.512	50.0033	36.2957	35.7586	102.637	44.9996
0.314503	20.4921	89.6153	38.5542	46.7839	84.4121	65.5609	116.475	5.98096	81.7558	62.7505	67.3523	59.4732	90.4074	57.5176	61.9671	117.879	56.8869	32.5727	76.8528	35.9127	114.155	55.5877	17.8139	15.4473	55.2089	34.5352	45.287	80.5245	89.4198	61.8462	17.9985	1.38115	26.0482			0.314503	22.4606	34.926	20.8538	4.01467	23.2368	34.7183	0	121.303	52.0418	39.2219	37.9887	104.728	48.3595
0.321817	22.4318	92.8425	41.5362	49.8287	88.4411	68.9627	120.074	6.16458	85.2176	64.8184	71.3235	63.0227	94.5339	60.8569	65.2215	115.433	60.0182	34.5387	80.7596	38.7089	116.458	59.2407	19.59	16.9936	58.4531	36.4014	48.3717	84.3871	92.2002	64.873	19.8196	1.59349	28.1271			0.321817	24.5984	37.833	22.7559	4.58713	25.3824	37.5112	0	122.095	54.0803	42.148	40.2188	106.82	51.7195
0.329131	24.5369	95.98	44.6409	52.8866	91.9873	72.2457	122.274	6.28779	88.5233	66.9889	75.2383	66.5755	98.7421	64.1992	68.5412	112.976	63.1865	36.2928	84.5364	41.5579	119.46	62.8827	21.5577	18.732	61.8021	38.1643	51.3982	87.8374	95.1388	67.7653	21.844	1.87099	30.3135			0.329131	26.9286	40.8487	24.839	5.32167	27.7043	40.4321	0	123.67	55.9468	45.0842	42.7858	107.44	55.0596
0.336445	26.7286	99.0704	47.81	55.9515	95.2806	75.4665	123.741	6.37936	91.7473	69.2131	79.1235	70.1299	102.993	67.543	71.8952	110.514	66.3743	37.9359	88.2451	44.4346	122.829	66.519	23.6258	20.571	65.206	39.873	54.3944	91.0716	98.1603	70.5871	23.9749	2.18263	32.5562			0.336445	29.3596	43.9215	27.0169	6.14111	30.1186	43.4201	0	125.654	57.7232	48.0256	45.5294	107.29	58.3893
0.343759	28.9203	102.161	50.979	59.0163	98.5738	78.6873	125.209	6.47093	94.9713	71.4373	83.0088	73.6844	107.244	70.8869	75.2491	108.051	69.562	39.579	91.9538	47.3113	126.197	70.1553	25.694	22.41	68.6099	41.5818	57.3906	94.3058	101.182	73.4089	26.1057	2.49426	34.7989			0.343759	31.7905	46.9942	29.1948	6.96056	32.5329	46.4082	0	127.639	59.4996	50.967	48.2729	107.14	61.719
0.351073	31.1121	105.251	54.148	62.0812	101.867	81.9081	126.676	6.5625	98.1954	73.6615	86.8941	77.2389	111.495	74.2308	78.603	105.588	72.7498	41.2221	95.6626	50.188	129.565	73.7916	27.7621	24.249	72.0138	43.2905	60.3868	97.54	104.203	76.2307	28.2365	2.8059	37.0416			0.351073	34.2215	50.067	31.3727	7.78001	34.9471	49.3962	0	129.624	61.276	53.9084	51.0164	106.99	65.0487
0.358387	33.4288	108.38	57.4032	65.0624	105.206	84.9132	128.735	6.83224	100.411	75.7378	90.7126	80.4565	115.219	77.4862	81.8916	103.493	75.7226	43.0662	98.3915	53.0731	131.742	77.3762	29.9899	26.2506	75.3192	44.8947	63.4861	100.38	106.332	78.4824	30.5335	3.18092	39.3461			0.358387	36.797	53.1932	33.7036	8.76842	37.5041	52.4648	2.547e-06	130.593	62.88	56.8127	53.7509	106.496	68.3118
0.365701	35.8204	111.533	60.7102	67.9934	108.573	87.7887	131.15	7.2089	102.022	77.7254	94.4911	83.472	118.627	80.6885	85.141	101.617	78.5664	45.031	100.532	55.9633	133.206	80.9297	32.3136	28.3498	78.5656	46.436	66.6472	102.984	107.925	80.3921	32.9301	3.59398	41.6878			0.365701	39.4592	56.3515	36.1263	9.85822	40.1468	55.5818	6.621e-06	130.951	64.3807	59.6948	56.48	105.796	71.5348
0.373015	38.2121	114.685	64.0171	70.9244	111.939	90.6642	133.564	7.58556	103.633	79.7129	98.2697	86.4875	122.034	83.8908	88.3904	99.7417	81.4102	46.9958	102.673	58.8534	134.669	84.4831	34.6373	30.4489	81.8119	47.9773	69.8083	105.589	109.519	82.3018	35.3267	4.00704	44.0294			0.373015	42.1213	59.5098	38.5491	10.948	42.7894	58.6988	1.07e-05	131.31	65.8813	62.5769	59.2091	105.097	74.7578
0.380329	40.6037	117.837	67.3241	73.8554	115.306	93.5397	135.979	7.96222	105.244	81.7005	102.048	89.503	125.442	87.0932	91.6398	97.8662	84.2539	48.9605	104.814	61.7436	136.132	88.0366	36.961	32.5481	85.0582	49.5187	72.9695	108.193	111.112	84.2115	37.7233	4.42011	46.3711			0.380329	44.7835	62.6681	40.9718	12.0378	45.432	61.8158	1.477e-05	131.668	67.3819	65.459	61.9382	104.397	77.9808
0.387643	43.0868	120.515	70.6904	76.6815	118.003	95.8992	137.368	8.38097	106.966	82.7864	105.728	92.7295	128.46	90.1849	94.8202	96.1743	87.025	50.8878	107.305	64.6189	137.313	91.418	39.4082	34.7719	88.1732	50.8796	76.0575	110.588	112.077	86.248	40.2472	4.89475	48.7323			0.387643	47.5413	65.8419	43.5158	13.293	48.185	64.9733	0.0001221	132.42	68.6263	68.2774	64.6452	103.718	81.1087
0.394957	45.6324	122.869	74.0974	79.4358	120.242	97.9055	138.056	8.82853	108.764	83.2553	109.341	96.1004	131.212	93.201	97.9533	94.608	89.7462	52.7895	110.035	67.4841	138.3	94.6816	41.9399	37.0812	91.1983	52.1171	79.0956	112.839	112.612	88.3714	42.8581	5.41154	51.1068			0.394957	50.3646	69.0263	46.1429	14.6613	51.0136	68.1586	0.0003001	133.443	69.6955	71.0523	67.337	103.054	84.1716
0.402271	48.1781	125.223	77.5045	82.1902	122.481	99.9119	138.744	9.27608	110.561	83.7242	112.954	99.4712	133.964	96.2172	101.086	93.0416	92.4675	54.6913	112.765	70.3493	139.287	97.9452	44.4716	39.3905	94.2234	53.3546	82.1337	115.09	113.147	90.4948	45.4691	5.92832	53.4813			0.402271	53.1878	72.2107	48.77	16.0295	53.8421	71.3439	0.000478	134.465	70.7647	73.8271	70.0288	102.389	87.2344
0.409585	50.7237	127.577	80.9115	84.9445	124.721	101.918	139.431	9.72363	112.359	84.1931	116.567	102.842	136.716	99.2332	104.219	91.4753	95.1887	56.593	115.495	73.2145	140.275	101.209	47.0033	41.6997	97.2486	54.5922	85.1718	117.342	113.683	92.6182	48.08	6.44511	55.8558			0.409585	56.0111	75.3951	51.397	17.3978	56.6706	74.5292	0.000656	135.487	71.8338	76.602	72.7206	101.725	90.2973
0.416899	53.3341	129.051	84.3556	87.5936	127.274	103.812	140.239	10.2061	113.709	83.9794	119.944	106.148	138.814	101.652	106.867	89.6456	97.8056	58.9682	117.677	76.0514	141.185	104.475	49.6202	44.0941	99.7478	55.7632	88.29	119.544	114.201	94.3884	50.7836	7.02619	58.2146			0.416899	58.8863	78.5726	54.1101	18.9197	59.5798	77.7166	0.0013095	135.87	72.1903	79.3032	75.3845	100.947	93.1402
0.424213	55.9947	129.84	87.8286	90.1609	130.071	105.618	141.14	10.7157	114.711	83.2348	123.137	109.402	140.402	103.606	109.136	87.611	100.341	61.7118	119.431	78.8662	142.035	107.742	52.3036	46.5547	101.838	56.8824	91.4706	121.707	114.707	95.884	53.5592	7.65727	60.5612			0.424213	61.8021	81.7447	56.89	20.561	62.5516	80.9056	0.002333	135.757	71.9923	81.947	78.0265	100.08	95.8121
0.431527	58.6554	130.63	91.3017	92.7283	132.868	107.425	142.041	11.2253	115.714	82.4902	126.329	112.657	141.99	105.559	111.406	85.5764	102.877	64.4553	121.186	81.681	142.885	111.01	54.9869	49.0153	103.928	58.0017	94.6511	123.87	115.213	97.3795	56.3348	8.28835	62.9079			0.431527	64.7178	84.9169	59.6699	22.2023	65.5234	84.0947	0.0033565	135.643	71.7944	84.5907	80.6686	99.2124	98.484
0.438841	61.316	131.419	94.7747	95.2956	135.665	109.231	142.941	11.7349	116.716	81.7456	129.522	115.912	143.578	107.513	113.675	83.5418	105.413	67.1989	122.941	84.4959	143.736	114.278	57.6702	51.4759	106.018	59.1209	97.8317	126.033	115.719	98.8751	59.1104	8.91943	65.2545			0.438841	67.6335	88.0891	62.4499	23.8436	68.4952	87.2838	0.00438	135.53	71.5965	87.2345	83.3107	98.3452	101.156
0.446155	64.0176	132.131	98.2618	97.7328	137.836	110.51	143.436	12.2733	117.552	81.0445	132.251	118.057	144.788	110.026	115.155	81.7315	107.092	69.965	124.474	87.2927	144.492	117.33	60.4015	53.8737	108.181	59.9754	100.845	127.922	116.342	99.6112	61.9471	9.6194	67.1505			0.446155	70.5494	91.2421	65.2215	25.6216	71.5228	90.3449	0.0064241	135.285	71.4258	89.8056	85.9197	97.2455	103.821
0.453469	66.7553	132.775	101.761	100.055	139.453	111.323	143.572	12.8371	118.242	80.3819	134.572	119.223	145.665	113.034	115.938	80.1191	108.016	72.7511	125.809	90.0737	145.167	120.192	63.1752	56.216	110.408	60.5963	103.71	129.568	117.069	99.6772	64.8376	10.3802	68.6489			0.453469	73.4655	94.3781	67.9859	27.5204	74.5997	93.2931	0.0093689	134.924	71.2793	92.3126	88.4995	95.9406	106.479
0.460784	69.493	133.419	105.261	102.378	141.071	112.136	143.708	13.4008	118.932	79.7193	136.892	120.389	146.542	116.041	116.721	78.5068	108.94	75.5373	127.145	92.8546	145.841	123.054	65.9489	58.5584	112.634	61.2171	106.575	131.215	117.795	99.7432	67.7281	11.141	70.1472			0.460784	76.3816	97.5141	70.7502	29.4191	77.6765	96.2412	0.0123138	134.563	71.1328	94.8196	91.0794	94.6357	109.138
0.468097	72.2307	134.063	108.76	104.7	142.688	112.949	143.845	13.9646	119.622	79.0566	139.212	121.555	147.418	119.049	117.503	76.8944	109.864	78.3234	128.481	95.6355	146.515	125.916	68.7226	60.9007	114.861	61.838	109.44	132.861	118.522	99.8092	70.6187	11.9017	71.6456			0.468097	79.2977	100.65	73.5146	31.3178	80.7534	99.1894	0.0152586	134.202	70.9862	97.3265	93.6592	93.3308	111.796
0.475411	74.9827	134.629	111.957	107.254	143.968	113.478	143.851	14.5567	119.755	78.445	140.869	122.943	148.184	121.054	118.049	75.7275	110.868	81.0659	129.768	98.2917	147.084	128.117	71.5143	63.3741	117.016	62.0931	112.119	133.971	118.989	100.344	73.5447	12.7367	73.3451			0.475411	82.1438	103.761	76.3305	33.3344	83.8672	102.204	0.019638	133.719	70.7782	99.7163	96.2019	91.9457	114.127
0.482725	77.7491	135.116	114.851	110.04	144.912	113.725	143.726	15.1771	119.332	77.8843	141.861	124.552	148.837	122.057	118.356	75.0061	111.951	83.7648	131.006	100.823	147.547	129.655	74.3239	65.9784	119.1	61.9825	114.612	134.545	119.196	101.348	76.5061	13.6458	75.2457			0.482725	84.9199	106.847	79.1979	35.4688	87.0181	105.284	0.0254523	133.115	70.5086	101.989	98.7075	90.4803	116.13
0.490039	80.5155	135.603	117.745	112.826	145.856	113.972	143.601	15.7976	118.908	77.3237	142.854	126.161	149.49	123.06	118.664	74.2846	113.035	86.4637	132.245	103.355	148.011	131.193	77.1336	68.5828	121.184	61.8719	117.104	135.119	119.403	102.353	79.4676	14.5549	77.1463			0.490039	87.696	109.933	82.0653	37.6032	90.169	108.365	0.0312666	132.51	70.2389	104.261	101.213	89.015	118.133
0.497354	83.2819	136.09	120.639	115.612	146.799	114.218	143.476	16.418	118.484	76.763	143.846	127.77	150.143	124.062	118.972	73.5632	114.119	89.1626	133.483	105.886	148.474	132.731	79.9433	71.1871	123.269	61.7613	119.597	135.694	119.609	103.357	82.4291	15.464	79.047			0.497354	90.4721	113.019	84.9328	39.7377	93.3198	111.445	0.0370809	131.906	69.9693	106.534	103.719	87.5496	120.135
0.504668	86.0747	136.497	123.661	118.005	147.674	114.275	143.232	17.0723	117.938	76.2852	144.763	128.935	150.709	125.232	119.258	72.5731	115.384	91.8796	134.303	108.501	148.825	133.918	82.7346	73.7803	124.491	61.4906	121.838	135.987	119.698	103.95	85.2453	16.4493	80.8909			0.504668	93.2527	116.049	87.4574	41.9694	96.3318	114.437	0.0463227	131.189	69.0571	108.803	106.152	86.0124	122.154
0.511981	88.8976	136.814	126.83	119.954	148.47	114.118	142.853	17.765	117.252	75.9014	145.593	129.598	151.176	126.59	119.52	71.2785	116.854	94.6171	134.649	111.211	149.049	134.706	85.5052	76.361	124.735	61.0384	123.792	135.962	119.652	104.079	87.8969	17.521	82.6704			0.511981	96.0384	119.013	89.5934	44.3113	99.1863	117.329	0.0594499	130.345	67.4164	111.068	108.503	84.3937	124.189
0.519296	91.7204	137.13	129.999	121.902	149.267	113.961	142.473	18.4576	116.566	75.5175	146.423	130.26	151.644	127.948	119.781	69.9838	118.324	97.3547	134.995	113.921	149.273	135.494	88.2758	78.9417	124.98	60.5861	125.746	135.938	119.606	104.207	90.5485	18.5927	84.4499			0.519296	98.824	121.978	91.7294	46.6532	102.041	120.221	0.0725771	129.501	65.7756	113.333	110.854	82.775	126.225
0.52661	94.5433	137.447	133.168	123.851	150.063	113.803	142.093	19.1503	115.88	75.1337	147.252	130.922	152.111	129.306	120.043	68.6891	119.794	100.092	135.34	116.631	149.497	136.282	91.0464	81.5224	125.225	60.1339	127.701	135.913	119.559	104.335	93.2001	19.6643	86.2295			0.52661	101.61	124.942	93.8654	48.9952	104.895	123.112	0.0857044	128.656	64.1349	115.598	113.206	81.1563	128.26
0.533924	97.1438	138.176	136.012	125.769	150.797	113.415	141.604	19.8842	115.44	74.2798	148.034	132.015	152.468	130.451	120.556	67.5364	120.549	102.717	135.482	119.205	149.619	136.995	93.8244	84.1085	125.452	59.3964	129.525	135.797	119.244	104.224	96.0166	20.8107	87.9779			0.533924	104.256	127.912	96.2769	51.4128	107.889	125.6	0.10774	127.746	62.6501	117.106	115.302	79.4691	129.248
0.541238	99.4584	139.436	138.437	127.647	151.45	112.728	140.974	20.6711	115.316	72.8212	148.753	133.661	152.683	131.323	121.393	66.5663	120.384	105.197	135.36	121.603	149.609	137.611	96.612	86.7016	125.655	58.2921	131.184	135.562	118.582	103.805	99.0452	22.0531	89.6862			0.541238	106.722	130.889	99.0428	53.9276	111.062	127.567	0.141232	126.749	61.3656	117.641	117.071	77.6938	128.889
0.548552	101.773	140.697	140.863	129.526	152.103	112.041	140.344	21.4581	115.192	71.3626	149.473	135.308	152.897	132.194	122.23	65.5962	120.22	107.677	135.238	124.002	149.6	138.227	99.3996	89.2947	125.859	57.1878	132.843	135.327	117.92	103.386	102.074	23.2956	91.3945			0.548552	109.188	133.867	101.809	56.4425	114.234	129.534	0.174724	125.752	60.0812	118.176	118.84	75.9185	128.531
0.555866	104.088	141.957	143.289	131.405	152.756	111.355	139.713	22.245	115.067	69.904	150.192	136.954	153.112	133.066	123.067	64.6261	120.055	110.156	135.116	126.4	149.59	138.843	102.187	91.8878	126.062	56.0836	134.501	135.092	117.258	102.967	105.102	24.538	93.1029			0.555866	111.655	136.844	104.575	58.9573	117.407	131.5	0.208215	124.755	58.7968	118.71	120.609	74.1432	128.172
0.56318	106.543	143.05	145.416	132.711	153.352	110.771	138.981	23.0789	114.854	68.7993	150.862	138.559	153.228	133.694	124.025	63.4858	119.817	112.833	134.93	128.386	149.708	139.488	104.908	94.5071	125.891	55.1565	136.134	134.772	116.644	102.522	108.144	25.8501	94.8073			0.56318	114.201	139.457	107.239	61.4817	120.593	133.408	0.25806	123.626	57.5607	119.211	121.888	72.2991	127.718
0.570494	109.206	143.9	147.106	133.181	153.863	110.339	138.099	23.9813	114.512	68.2121	151.46	140.105	153.201	133.968	125.159	62.0968	119.47	115.798	134.65	129.769	150.012	140.175	107.53	97.1647	125.172	54.4886	137.73	134.327	116.1	102.037	111.206	27.264	96.5062			0.570494	116.863	141.536	109.753	64.0199	123.799	135.228	0.331814	122.303	56.3955	119.662	122.45	70.3543	127.127
0.577808	111.868	144.75	148.797	133.65	154.374	109.907	137.217	24.8837	114.17	67.6249	152.058	141.65	153.174	134.242	126.293	60.7077	119.123	118.762	134.37	131.152	150.315	140.862	110.152	99.8223	124.454	53.8206	139.326	133.883	115.555	101.552	114.268	28.6779	98.205			0.577808	119.525	143.614	112.268	66.5582	127.006	137.049	0.405569	120.98	55.2302	120.113	123.012	68.4096	126.535
0.585122	114.531	145.599	150.487	134.12	154.885	109.475	136.335	25.7862	113.827	67.0377	152.655	143.196	153.147	134.516	127.427	59.3187	118.776	121.727	134.091	132.534	150.619	141.549	112.774	102.48	123.735	53.1527	140.921	133.439	115.011	101.067	117.33	30.0918	99.9038			0.585122	122.187	145.694	114.782	69.0964	130.212	138.869	0.479323	119.657	54.065	120.564	123.574	66.4648	125.944
0.592436	117.166	146.075	152.286	134.524	155.339	108.826	135.357	26.7095	113.415	66.36	153.202	144.302	153.027	135.085	128.302	58.1974	118.354	124.565	133.746	133.504	151.007	141.916	115.35	105.054	122.931	52.6624	141.999	133.014	114.587	100.656	120.406	31.5667	100.996			0.592436	124.624	147.205	117.3	71.7162	133.239	140.586	0.577301	118.24	52.7074	120.847	123.811	64.532	125.266
0.59975	119.757	145.926	154.264	134.817	155.696	107.817	134.217	27.6675	112.887	65.5314	153.662	144.676	152.752	136.147	128.746	57.5224	117.805	127.192	133.291	133.785	151.535	141.746	117.85	107.49	121.985	52.4683	142.214	132.622	114.361	100.367	123.506	33.1433	101.079			0.59975	126.684	147.769	119.825	74.4718	135.967	142.131	0.715666	116.665	51.0291	120.848	123.508	62.6193	124.443
0.607064	122.347	145.777	156.243	135.11	156.054	106.808	133.077	28.6255	112.358	64.7028	154.122	145.05	152.477	137.208	129.19	56.8473	117.255	129.82	132.837	134.066	152.064	141.577	120.349	109.926	121.04	52.2743	142.43	132.23	114.136	100.079	126.607	34.7199	101.161			0.607064	128.744	148.334	122.349	77.2274	138.695	143.676	0.85403	115.09	49.3509	120.85	123.204	60.7066	123.62
0.614378	124.937	145.629	158.221	135.403	156.411	105.8	131.937	29.5836	111.83	63.8743	154.582	145.423	152.203	138.27	129.635	56.1723	116.706	132.448	132.383	134.347	152.592	141.408	122.848	112.362	120.094	52.0802	142.645	131.838	113.91	99.7901	129.707	36.2964	101.244			0.614378	130.804	148.899	124.873	79.9831	141.423	145.221	0.992394	113.515	47.6726	120.851	122.9	58.7939	122.798
0.621692	127.573	145.42	159.768	135.608	156.709	104.811	130.706	30.617	111.129	63.1052	154.987	145.628	151.836	139.268	130.098	55.3713	116.662	134.993	131.86	134.601	152.99	141.174	125.147	114.739	119.165	51.5027	142.797	131.298	113.295	99.7436	132.531	37.9252	101.357			0.621692	132.69	149.359	126.765	82.7642	143.889	146.209	1.16302	111.894	46.2135	120.623	122.539	57.235	121.894
0.629006	130.297	145.096	160.491	135.643	156.895	103.863	129.302	31.7945	110.099	62.4499	155.286	145.508	151.294	140.146	130.598	54.3296	117.582	137.381	131.208	134.805	153.139	140.816	127.064	117.004	118.266	50.1927	142.828	130.477	111.935	100.159	134.827	39.6539	101.53			0.629006	134.242	149.619	127.45	85.594	145.855	146.137	1.39526	110.183	45.173	119.956	122.068	56.3516	120.836
0.63632	133.022	144.773	161.215	135.678	157.08	102.914	127.898	32.972	109.07	61.7946	155.586	145.388	150.752	141.024	131.098	53.2879	118.503	139.768	130.556	135.009	153.287	140.458	128.981	119.269	117.367	48.8828	142.859	129.656	110.576	100.575	137.122	41.3825	101.703			0.63632	135.795	149.88	128.136	88.4239	147.82	146.065	1.6275	108.473	44.1325	119.289	121.597	55.4683	119.778
0.643634	135.746	144.449	161.938	135.714	157.265	101.966	126.493	34.1495	108.04	61.1393	155.886	145.268	150.211	141.901	131.598	52.2462	119.423	142.156	129.904	135.213	153.436	140.1	130.899	121.533	116.468	47.5729	142.89	128.835	109.216	100.991	139.418	43.1112	101.876			0.643634	137.347	150.14	128.821	91.2537	149.785	145.992	1.85974	106.763	43.0921	118.622	121.126	54.585	118.72
0.650948	138.135	144.038	162.487	135.712	157.744	100.949	125.007	35.3773	106.768	60.6604	156.129	145.092	149.582	142.467	131.91	51.3934	120.217	144.34	129.185	135.365	153.439	139.682	132.522	123.583	115.413	46.2245	142.921	127.923	107.774	101.374	141.748	44.8816	101.994			0.650948	138.906	150.343	129.813	94.0935	151.499	146.015	2.13125	104.975	42.118	117.902	120.599	53.664	117.588
0.658262	139.784	143.436	162.652	135.627	158.869	99.7831	123.341	36.7157	104.965	60.5696	156.248	144.794	148.762	142.346	131.808	50.9567	120.734	146.074	128.318	135.406	153.122	139.129	133.501	125.16	114.014	44.7915	142.952	126.809	106.153	101.685	144.155	46.7439	101.991			0.658262	140.48	150.419	131.479	96.955	152.66	146.25	2.48922	103.016	41.2903	117.064	119.95	52.6602	116.291
0.665576	141.432	142.833	162.817	135.543	159.994	98.6172	121.675	38.0542	103.161	60.4789	156.368	144.495	147.942	142.226	131.706	50.5199	121.25	147.808	127.451	135.447	152.805	138.577	134.48	126.737	112.615	43.3585	142.983	125.696	104.532	101.997	146.563	48.6062	101.987			0.665576	142.054	150.496	133.145	99.8164	153.821	146.484	2.84718	101.057	40.4625	116.225	119.301	51.6563	114.995
0.67289	143.081	142.231	162.982	135.459	161.119	97.4512	120.009	39.3927	101.357	60.3881	156.487	144.197	147.123	142.105	131.604	50.0832	121.767	149.541	126.585	135.488	152.488	138.024	135.459	128.314	111.216	41.9255	143.015	124.582	102.912	102.308	148.97	50.4686	101.984			0.67289	143.629	150.572	134.812	102.678	154.982	146.718	3.20514	99.0984	39.6348	115.387	118.651	50.6524	113.698
0.680204	144.521	141.577	163.074	135.426	161.882	96.5522	118.467	40.7421	99.5863	60.126	156.553	143.892	146.224	141.947	131.307	49.6873	121.819	151.237	125.656	135.499	152.179	137.416	136.661	129.855	109.753	40.4796	142.948	123.403	101.435	102.549	151.162	52.3324	101.806			0.680204	144.737	150.589	136.029	105.535	155.943	146.735	3.60624	97.172	38.5725	114.499	117.951	49.8338	112.335
0.687518	145.427	140.79	162.983	135.527	161.718	96.3358	117.242	42.1197	97.9007	59.4256	156.482	143.572	145.125	141.694	130.51	49.396	120.686	152.836	124.569	135.431	151.891	136.666	138.434	131.306	108.126	39.001	142.633	122.052	100.327	102.609	152.804	54.2001	101.181			0.687518	144.653	150.455	136.099	108.38	156.393	146.196	4.11765	95.328	36.9103	113.48	117.12	49.4889	110.803
0.694832	146.333	140.003	162.891	135.627	161.554	96.1195	116.016	43.4972	96.2151	58.7252	156.411	143.251	144.026	141.44	129.712	49.1048	119.552	154.435	123.481	135.363	151.602	135.915	140.208	132.757	106.498	37.5223	142.317	120.703	99.2193	102.67	154.447	56.0678	100.556			0.694832	144.569	150.321	136.169	111.226	156.844	145.657	4.62905	93.4841	35.2481	112.462	116.288	49.144	109.271
0.702146	147.239	139.217	162.799	135.727	161.39	95.9031	114.791	44.8748	94.5295	58.0248	156.339	142.931	142.928	141.187	128.915	48.8135	118.418	156.034	122.394	135.295	151.314	135.165	141.981	134.208	104.871	36.0436	142.002	119.353	98.1114	102.731	156.089	57.9355	99.9304			0.702146	144.484	150.186	136.239	114.071	157.294	145.118	5.14046	91.6401	33.586	111.444	115.457	48.7991	107.739
0.70946	148.068	138.415	162.643	135.732	161.374	95.2875	113.344	46.1936	92.7083	57.0612	156.22	142.56	141.761	141.012	128.153	48.5008	117.224	157.291	121.251	135.195	150.728	134.364	143.447	135.712	103.187	34.7509	141.793	117.981	97.0634	102.862	157.507	59.8508	99.2765			0.70946	144.311	149.993	136.314	116.902	157.656	144.516	5.69394	90.0627	32.1589	110.463	114.581	48.2814	106.149
0.716774	148.666	137.569	162.294	135.449	161.801	93.473	111.228	47.3359	90.4801	55.3072	155.952	142.039	140.389	141.071	127.499	48.1238	115.85	157.52	119.939	134.999	149.251	133.413	143.989	137.375	101.338	34.0166	141.903	116.543	96.1948	103.204	158.25	61.9092	98.5362			0.716774	143.87	149.625	136.406	119.689	157.749	143.725	6.37375	89.2856	31.4377	109.593	113.57	47.2448	104.386
0.724088	149.265	136.723	161.946	135.167	162.228	91.6586	109.113	48.4783	88.252	53.5532	155.685	141.517	139.017	141.13	126.844	47.7468	114.477	157.749	118.627	134.803	147.774	132.462	144.532	139.038	99.4877	33.2823	142.013	115.105	95.3262	103.547	158.994	63.9676	97.7959			0.724088	143.429	149.257	136.498	122.475	157.842	142.933	7.05356	88.5083	30.7164	108.724	112.56	46.2082	102.623
0.731402	149.863	135.877	161.597	134.885	162.655	89.8442	106.998	49.6207	86.0238	51.7993	155.418	140.996	137.645	141.19	126.19	47.3698	113.103	157.978	117.316	134.607	146.297	131.511	145.075	140.701	97.6378	32.548	142.124	113.668	94.4576	103.889	159.738	66.026	97.0556			0.731402	142.988	148.889	136.589	125.262	157.935	142.141	7.73337	87.7311	29.9952	107.854	111.549	45.1716	100.86
0.738716	150.429	135.134	161.194	134.724	162.984	88.0728	104.844	50.8913	83.8408	50.2549	155.338	140.398	136.216	141.275	125.512	47.0237	111.804	158.13	115.955	134.379	144.785	130.516	145.691	142.131	95.8039	31.9031	142.131	112.22	93.4877	104.168	160.506	68.0798	96.1795			0.738716	142.499	148.466	136.606	127.809	158.016	141.294	8.44996	86.8865	29.3956	106.873	110.94	44.2338	99.1114
0.74603	150.879	134.763	160.595	134.995	162.96	86.4553	102.549	52.6205	81.8191	49.4592	155.924	139.53	134.584	141.456	124.75	46.7884	110.769	158.002	114.417	134.037	143.15	129.363	146.572	142.726	94.0269	31.5775	141.77	110.736	92.1556	104.222	161.363	70.117	94.8184			0.74603	141.841	147.849	136.358	129.505	158.05	140.249	9.29802	85.801	29.2308	105.492	111.763	43.6491	97.4128
0.753344	151.329	134.392	159.996	135.267	162.937	84.8378	100.254	54.3497	79.7974	48.6636	156.51	138.663	132.951	141.636	123.988	46.553	109.735	157.875	112.88	133.694	141.516	128.211	147.453	143.322	92.25	31.2518	141.409	109.251	90.8235	104.275	162.22	72.1542	93.4572			0.753344	141.183	147.231	136.11	131.2	158.084	139.205	10.1461	84.7155	29.0661	104.111	112.587	43.0643	95.7143
0.760658	151.779	134.021	159.398	135.538	162.914	83.2203	97.9589	56.0788	77.7758	47.8679	157.096	137.795	131.318	141.817	123.227	46.3177	108.701	157.747	111.343	133.352	139.881	127.058	148.334	143.917	90.4731	30.9262	141.048	107.767	89.4914	104.329	163.077	74.1914	92.0961			0.760658	140.525	146.613	135.861	132.894	158.119	138.161	10.9941	83.63	28.9013	102.731	113.41	42.4795	94.0157
0.767972	152.158	133.668	158.754	135.838	162.75	81.5784	95.8741	57.7886	75.7608	47.173	157.472	136.9	129.639	141.787	122.369	46.1126	107.522	157.621	109.88	133.236	138.224	125.963	149.017	144.567	88.6061	30.6532	140.745	106.484	88.2658	104.25	163.815	76.2135	90.6261			0.767972	139.826	145.947	135.518	134.682	158.297	137.071	11.8731	82.5471	28.7268	101.314	113.839	41.9149	92.2254
0.775286	152.23	133.393	157.914	136.262	161.974	79.8303	94.7008	59.4139	73.7753	46.9152	156.941	135.886	127.758	140.844	121.092	46.0386	105.71	157.499	108.742	134.103	136.474	125.119	148.836	145.456	86.3485	30.6081	140.695	106.078	87.5023	103.599	164.037	78.1706	88.6843			0.775286	138.951	145.07	134.759	136.873	159.099	135.78	12.886	81.4755	28.5103	99.7409	112.557	41.4379	90.0372
0.7826	152.301	133.119	157.074	136.686	161.197	78.0823	93.5275	61.0393	71.7897	46.6574	156.41	134.873	125.878	139.9	119.815	45.9646	103.899	157.377	107.603	134.97	134.723	124.275	148.655	146.344	84.091	30.5631	140.645	105.671	86.7388	102.948	164.26	80.1277	86.7425			0.7826	138.075	144.193	134.001	139.064	159.9	134.489	13.8989	80.404	28.2939	98.1678	111.274	40.9608	87.8491
0.789914	152.373	132.844	156.235	137.111	160.421	76.3343	92.3541	62.6647	69.8041	46.3995	155.879	133.859	123.998	138.957	118.538	45.8907	102.087	157.256	106.464	135.837	132.972	123.43	148.474	147.232	81.8334	30.5181	140.595	105.265	85.9753	102.298	164.482	82.0847	84.8006			0.789914	137.199	143.316	133.243	141.255	160.702	133.198	14.9119	79.3324	28.0774	96.5947	109.991	40.4838	85.6609
0.797229	152.583	132.484	155.359	137.45	159.753	74.6637	91.0883	64.2914	67.7649	46.1577	155.333	132.802	122.091	137.976	117.405	45.8086	100.363	157.055	105.295	136.548	131.209	122.482	148.266	147.96	79.5456	30.4685	140.508	104.674	85.1602	101.618	164.671	83.975	82.9853			0.797229	136.292	142.398	132.382	143.238	161.27	131.871	15.9504	78.2881	27.8485	95.1419	108.695	40.0124	83.5861
0.804542	153.538	131.662	154.29	137.332	159.665	73.4117	89.3228	65.9253	65.436	46.0022	154.713	131.506	120.039	136.793	117.05	45.6831	99.1127	156.426	103.962	136.416	129.38	120.975	147.916	147.827	77.0939	30.3945	140.22	103.09	84.0662	100.785	164.674	85.5042	81.8537			0.804542	135.209	141.257	130.96	144.1	160.575	130.344	17.127	77.3911	27.5527	94.3394	107.325	39.5716	82.1236
0.811856	154.493	130.841	153.221	137.213	159.577	72.1597	87.5572	67.5592	63.1072	45.8468	154.092	130.211	117.987	135.61	116.694	45.5575	97.862	155.797	102.628	136.285	127.551	119.468	147.565	147.694	74.6422	30.3206	139.933	101.505	82.9722	99.9524	164.678	87.0334	80.722			0.811856	134.126	140.117	129.539	144.962	159.881	128.817	18.3036	76.494	27.2568	93.5368	105.954	39.1307	80.661
0.819171	155.449	130.019	152.152	137.095	159.49	70.9077	85.7917	69.1931	60.7783	45.6914	153.471	128.916	115.936	134.427	116.339	45.4319	96.6113	155.169	101.295	136.154	125.722	117.961	147.214	147.561	72.1905	30.2466	139.644	99.9204	81.8782	99.1193	164.682	88.5626	79.5904			0.819171	133.043	138.976	128.118	145.824	159.187	127.29	19.4803	75.597	26.961	92.7343	104.584	38.6899	79.1985
0.826484	156.246	129.188	151.109	137.009	159.263	69.6762	84.1167	70.9032	58.4921	45.4802	152.992	127.67	113.938	133.176	115.844	45.3443	95.3618	154.508	100.053	135.99	123.886	116.525	146.879	147.407	69.9022	30.0926	139.254	98.2929	80.7398	98.272	164.656	90.096	78.3173			0.826484	131.937	137.803	126.667	146.631	158.457	125.735	20.6772	74.5354	26.666	91.9117	103.37	38.2189	77.7441
0.833799	155.934	128.288	150.249	137.152	158.063	68.5887	83.0767	73.1474	56.5052	44.8781	153.509	126.769	112.316	131.45	114.371	45.5232	94.1212	153.622	99.4526	135.604	122.002	115.595	146.654	147.097	68.7595	29.3777	138.143	96.3651	79.2897	97.3245	164.419	91.6594	76.0525			0.833799	130.663	136.399	125.008	147.046	157.474	123.985	22.0165	72.3211	26.377	90.9486	103.252	37.5369	76.3465
0.841113	155.623	127.389	149.39	137.295	156.862	67.5012	82.0367	75.3915	54.5183	44.2759	154.027	125.869	110.695	129.723	112.899	45.7021	92.8806	152.735	98.852	135.218	120.119	114.664	146.43	146.788	67.6167	28.6627	137.033	94.4372	77.8397	96.377	164.183	93.2227	73.7878			0.841113	129.39	134.995	123.35	147.461	156.492	122.236	23.3557	70.1068	26.0881	89.9856	103.133	36.8548	74.9489
0.848426	155.311	126.49	148.53	137.438	155.662	66.4137	80.9967	77.6357	52.5313	43.6738	154.544	124.969	109.073	127.996	111.426	45.881	91.64	151.849	98.2514	134.832	118.235	113.733	146.205	146.478	66.474	27.9477	135.922	92.5093	76.3897	95.4295	163.946	94.786	71.5231			0.848426	128.116	133.592	121.691	147.876	155.509	120.486	24.695	67.8925	25.7992	89.0225	103.014	36.1728	73.5513
0.855741	154.982	125.576	147.615	137.568	154.446	65.3778	79.951	79.8788	50.667	43.1169	154.912	124.053	107.509	126.27	109.943	46.0837	90.4287	150.939	97.619	134.403	116.349	112.715	145.935	146.15	65.2694	27.262	134.859	90.6859	74.9046	94.5506	163.686	96.3393	69.2428			0.855741	126.826	132.211	120.011	148.272	154.5	118.77	26.0487	65.7149	25.5076	88.0858	102.877	35.5054	72.0553
0.863055	154.487	124.523	146.16	137.581	153.088	64.8418	78.8507	82.112	49.99	42.9978	153.842	122.978	106.494	124.556	108.355	46.5172	89.5007	149.797	96.6774	133.563	114.446	110.844	145.226	145.643	63.4657	26.8595	134.256	89.8749	73.0794	94.3367	163.194	97.7958	66.8115			0.863055	125.375	131.056	118.128	148.485	153.235	117.376	27.5427	63.8931	25.1904	87.4046	102.568	34.98	69.6061
0.870369	153.993	123.47	144.705	137.593	151.729	64.3058	77.7503	84.3452	49.3131	42.8787	152.771	121.903	105.479	122.842	106.767	46.9508	88.5727	148.656	95.7359	132.723	112.542	108.973	144.517	145.136	61.6619	26.457	133.653	89.0638	71.2542	94.1227	162.703	99.2523	64.3801			0.870369	123.925	129.901	116.245	148.697	151.97	115.982	29.0366	62.0713	24.8732	86.7233	102.259	34.4547	67.1569
0.877683	153.498	122.418	143.25	137.605	150.371	63.7697	76.65	86.5784	48.6361	42.7596	151.7	120.828	104.464	121.128	105.179	47.3843	87.6447	147.514	94.7944	131.882	110.638	107.102	143.808	144.628	59.8582	26.0545	133.05	88.2527	69.4291	93.9087	162.211	100.709	61.9488			0.877683	122.474	128.745	114.361	148.91	150.705	114.588	30.5306	60.2495	24.556	86.0421	101.95	33.9294	64.7077
0.884997	153.022	121.394	141.785	137.544	149.007	63.1702	75.5174	88.7722	47.9573	42.6491	150.662	119.736	103.427	119.386	103.679	47.8225	86.6878	146.401	93.9107	131.092	108.748	105.296	143.086	144.107	58.119	25.6416	132.405	87.4221	67.6095	93.7299	161.703	102.089	59.5976			0.884997	121.013	127.564	112.465	149.063	149.422	113.148	32.0328	58.4241	24.2389	85.3315	101.633	33.409	62.3312
0.892311	152.829	120.809	140.162	136.377	147.554	61.6155	73.8989	90.3742	47.25	42.6671	150.112	118.399	102.052	117.23	103.493	48.3296	85.2955	145.716	93.897	131.05	107.05	104.463	142.177	143.382	57.3501	25.0727	131.116	86.297	65.8742	94.0804	160.947	102.33	58.4519			0.892311	119.395	125.977	110.371	148.31	147.885	111.015	33.6586	56.5458	23.923	84.1787	101.199	32.9623	61.0481
0.899625	152.635	120.224	138.539	135.21	146.102	60.0608	72.2804	91.9762	46.5428	42.6852	149.561	117.062	100.677	115.073	103.307	48.8367	83.9033	145.032	93.8834	131.008	105.353	103.63	141.268	142.657	56.5813	24.5039	129.827	85.1719	64.139	94.4308	160.192	102.57	57.3062			0.899625	117.778	124.391	108.276	147.556	146.347	108.882	35.2844	54.6675	23.6071	83.0258	100.765	32.5157	59.7651
0.906939	152.441	119.639	136.917	134.043	144.65	58.5061	70.6619	93.5782	45.8355	42.7032	149.011	115.725	99.3012	112.916	103.122	49.3438	82.511	144.347	93.8697	130.966	103.656	102.798	140.359	141.933	55.8125	23.935	128.538	84.0469	62.4037	94.7813	159.436	102.81	56.1605			0.906939	116.16	122.805	106.181	146.803	144.81	106.749	36.9102	52.7892	23.2912	81.8729	100.33	32.0691	58.482
0.914253	152.224	119.023	135.29	132.914	143.186	56.9766	69.0399	95.2015	45.1191	42.7173	148.436	114.378	97.9086	110.797	102.924	49.8527	81.119	143.634	93.8286	130.942	102	101.961	139.444	141.201	55.052	23.3819	127.274	82.9036	60.6636	95.1168	158.673	103.073	54.9995			0.914253	114.537	121.24	104.081	146.042	143.264	104.623	38.539	50.9138	22.9697	80.7502	99.8858	31.6113	57.2075
0.921567	151.255	117.419	133.523	132.964	141.335	56.2307	67.3075	97.4874	44.1176	42.6071	147.114	112.744	95.9765	109.868	102.365	50.419	79.7347	142.026	92.9325	131.475	101.64	101.009	138.325	140.245	54.5529	23.3194	126.798	81.1936	58.7704	94.9879	157.65	104.051	53.3647			0.921567	112.755	120.338	101.789	145.036	141.468	102.748	40.264	49.1307	22.4737	80.5656	99.128	30.8059	56.197
0.928881	150.286	115.815	131.756	133.015	139.484	55.4848	65.5751	99.7733	43.1161	42.497	145.792	111.11	94.0445	108.939	101.805	50.9854	78.3504	140.417	92.0363	132.008	101.28	100.056	137.206	139.29	54.0538	23.2569	126.321	79.4836	56.8772	94.859	156.628	105.028	51.7299			0.928881	110.974	119.436	99.4963	144.029	139.671	100.873	41.989	47.3476	21.9777	80.3811	98.3701	30.0005	55.1865
0.936195	149.316	114.211	129.99	133.066	137.633	54.7389	63.8428	102.059	42.1146	42.3869	144.47	109.475	92.1124	108.01	101.246	51.5517	76.9661	138.809	91.1401	132.54	100.919	99.1036	136.087	138.334	53.5547	23.1945	125.844	77.7737	54.984	94.73	155.606	106.006	50.0951			0.936195	109.193	118.535	97.2041	143.023	137.874	98.9984	43.714	45.5645	21.4817	80.1965	97.6123	29.195	54.176
0.943509	148.347	112.607	128.224	133.117	135.783	53.993	62.1104	104.345	41.113	42.2768	143.148	107.841	90.1804	107.08	100.687	52.118	75.5819	137.201	90.244	133.073	100.559	98.1511	134.968	137.378	53.0556	23.132	125.368	76.0637	53.0908	94.6011	154.583	106.983	48.4603			0.943509	107.411	117.633	94.9118	142.016	136.078	97.1234	45.4389	43.7814	20.9858	80.0119	96.8545	28.3896	53.1655
0.950823	147.899	112.431	126.546	132.127	133.82	53.116	61.6039	106.669	40.2017	42.2735	142.315	107.155	88.4753	105.037	99.2083	52.7271	74.626	135.361	89.3126	132.365	99.4491	97.1404	133.632	136.185	51.8787	23.1128	123.663	74.8545	51.4676	94.3755	153.296	108.111	47.0479			0.950823	105.466	116.299	92.4348	140.762	134.038	95.0973	47.225	43.1093	20.6747	79.4714	95.8856	27.2372	52.065
0.958137	147.45	112.256	124.868	131.137	131.857	52.239	61.0976	108.994	39.2903	42.2702	141.483	106.469	86.7702	102.994	97.7299	53.3361	73.6702	133.52	88.3813	131.658	98.3389	96.1297	132.295	134.992	50.7016	23.0936	121.957	73.6454	49.8446	94.1498	152.009	109.238	45.6355			0.958137	103.521	114.965	89.9577	139.507	131.999	93.0713	49.0112	42.4375	20.3636	78.9308	94.9168	26.0846	50.9645
0.965451	147.001	112.081	123.19	130.146	129.895	51.362	60.5913	111.318	38.379	42.2668	140.651	105.782	85.0651	100.951	96.2515	53.9452	72.7144	131.68	87.4499	130.95	97.2288	95.1189	130.959	133.798	49.5246	23.0743	120.252	72.4364	48.2215	93.9242	150.722	110.365	44.2231			0.965451	101.576	113.63	87.4806	138.253	129.959	91.0452	50.7972	41.7656	20.0525	78.3902	93.9479	24.9321	49.864
0.972765	146.552	111.905	121.512	129.156	127.932	50.485	60.0849	113.642	37.4676	42.2635	139.82	105.096	83.3601	98.9071	94.773	54.5543	71.7587	129.84	86.5186	130.243	96.1187	94.1082	129.622	132.605	48.3475	23.0551	118.547	71.2273	46.5984	93.6985	149.434	111.493	42.8107			0.972765	99.6313	112.296	85.0036	136.999	127.919	89.0191	52.5834	41.0938	19.7415	77.8497	92.9791	23.7796	48.7634
0.980079	146.441	110.164	119.535	128.065	126.502	49.2528	59.5711	115.495	36.7688	41.6612	139.141	104.625	82.0811	97.5897	93.5684	55.1904	71.0448	128.046	85.0138	130.008	95.6231	94.0126	128.249	131.837	47.4132	23.0841	117.251	69.3322	45.0069	93.0607	148.296	112.636	41.8838			0.980079	98.703	111.192	82.3869	135.511	125.661	87.3218	54.3934	40.4334	19.4464	76.8025	91.3831	23.1419	47.943
0.987393	146.341	108.373	117.549	126.97	125.089	48.009	59.057	117.332	36.0768	41.0395	138.467	104.161	80.8161	96.2957	92.3726	55.8273	70.3388	126.253	83.4904	129.788	95.1475	93.9467	126.874	131.083	46.4868	23.1146	115.968	67.4148	43.4163	92.4095	147.162	113.781	40.9727			0.987393	97.8077	110.096	79.7657	134.016	123.395	85.6351	56.2043	39.7735	19.1518	75.739	89.7668	22.5209	47.1316
0.994707	146.241	106.581	115.562	125.876	123.676	46.7652	58.5429	119.169	35.3848	40.4178	137.793	103.697	79.551	95.0019	91.1768	56.4642	69.6328	124.46	81.967	129.569	94.6719	93.8808	125.499	130.329	45.5604	23.1451	114.686	65.4975	41.8258	91.7583	146.028	114.925	40.0617			0.994707	96.9124	108.999	77.1445	132.522	121.129	83.9484	58.0151	39.1135	18.8572	74.6754	88.1505	21.8999	46.3202
1.00202	146.141	104.789	113.576	124.781	122.263	45.5215	58.0288	121.006	34.6928	39.7961	137.119	103.233	78.286	93.7079	89.981	57.1012	68.9267	122.668	80.4437	129.349	94.1963	93.815	124.125	129.575	44.634	23.1757	113.403	63.5801	40.2353	91.1071	144.894	116.069	39.1506			1.00202	96.017	107.902	74.5233	131.027	118.864	82.2617	59.8259	38.4535	18.5626	73.6118	86.5342	21.2789	45.5088
1.00934	144.784	103.291	111.497	124.073	121.482	44.8503	57.1029	123.663	34.0613	39.9561	135.196	102.685	77.3854	91.1094	89.079	57.7535	67.4804	120.988	79.3015	127.828	93.0845	92.8769	123.153	129.329	43.3288	22.9813	112.125	62.9683	39.5548	90.4085	143.927	116.674	38.3169			1.00934	95.2604	105.832	72.0653	129.315	116.403	80.6151	61.6291	37.81	17.66	72.5694	84.5418	20.8876	44.2052
1.01665	143.342	101.812	109.412	123.39	120.742	44.2175	56.1496	126.374	33.4339	40.1684	133.189	102.132	76.5093	88.4235	88.1967	58.4069	65.9845	119.316	78.1847	126.22	91.9301	91.8806	122.209	129.118	41.9983	22.7719	110.848	62.4438	38.9352	89.7068	142.972	117.244	37.4885			1.01665	94.5129	103.697	69.618	127.589	113.929	78.9711	63.4317	37.1676	16.7167	71.5283	82.5242	20.5117	42.8687
1.02396	141.9	100.334	107.326	122.707	120.002	43.5847	55.1962	129.085	32.8065	40.3807	131.183	101.579	75.6331	85.7377	87.3144	59.0603	64.4887	117.644	77.068	124.612	90.7757	90.8842	121.265	128.907	40.6678	22.5625	109.57	61.9193	38.3156	89.005	142.017	117.814	36.66			1.02396	93.7655	101.562	67.1709	125.863	111.455	77.327	65.2344	36.5252	15.7735	70.4873	80.5066	20.1357	41.5321
1.03128	140.458	98.8553	105.241	122.025	119.263	42.9518	54.2429	131.796	32.1791	40.593	129.176	101.026	74.757	83.0518	86.432	59.7137	62.9928	115.972	75.9513	123.005	89.6214	89.8879	120.32	128.696	39.3373	22.3531	108.293	61.3949	37.696	88.3033	141.061	118.384	35.8316			1.03128	93.0181	99.4271	64.7237	124.136	108.981	75.683	67.037	35.8828	14.8302	69.4462	78.489	19.7598	40.1956
1.03859	138.706	97.2663	103.067	121.46	118.462	42.7297	53.9404	134.523	31.5672	40.8325	127.315	99.6228	73.2985	80.7822	85.4962	60.3716	61.4487	114.17	74.7277	120.907	89.4426	88.8139	119.471	128.159	38.6438	22.4553	107.469	60.1978	37.0862	86.7819	139.47	117.31	35.2212			1.03859	91.8017	97.1612	62.8707	122.21	107.245	73.9963	68.7698	35.2605	14.4917	68.1237	76.9457	19.387	39.4959
1.04591	136.921	95.6658	100.884	120.909	117.654	42.5502	53.7055	137.251	30.9569	41.0747	125.469	98.1319	71.7797	78.5558	84.5549	61.0301	59.8997	112.355	73.493	118.758	89.3649	87.7319	118.632	127.588	38.0164	22.5899	106.692	58.9309	36.4773	85.1755	137.813	116.066	34.6335			1.04591	90.5367	94.8818	61.0793	120.263	105.585	72.3051	70.4954	34.6402	14.2159	66.772	75.4516	19.0145	38.8622
1.05322	135.136	94.0653	98.7013	120.357	116.846	42.3706	53.4705	139.978	30.3465	41.3169	123.624	96.6409	70.2609	76.3294	83.6135	61.6885	58.3506	110.54	72.2583	116.61	89.2873	86.6499	117.793	127.018	37.389	22.7245	105.915	57.6641	35.8685	83.5691	136.155	114.822	34.0458			1.05322	89.2717	92.6023	59.288	118.317	103.925	70.614	72.2209	34.02	13.9402	65.4203	73.9575	18.642	38.2286
1.06053	133.35	92.4648	96.5183	119.805	116.038	42.1911	53.2356	142.707	29.7362	41.5591	121.778	95.1499	68.7421	74.103	82.6722	62.3469	56.8015	108.726	71.0236	114.461	89.2097	85.5679	116.953	126.447	36.7616	22.859	105.138	56.3973	35.2597	81.9627	134.498	113.578	33.4581			1.06053	88.0066	90.3229	57.4966	116.37	102.265	68.9228	73.9465	33.3997	13.6644	64.0686	72.4634	18.2695	37.5949
1.06785	132.386	91.5024	95.6855	119.591	115.034	41.9152	53.0071	145.52	29.1381	41.6872	121.244	93.9582	67.7815	73.1206	80.594	62.883	55.2369	107.015	69.6008	113.304	89.4445	85.0568	116.389	125.959	36.0538	23.0071	103.911	55.5954	34.6656	79.5411	132.66	112.654	32.8727			1.06785	87.051	88.2581	56.0713	114.24	99.608	67.9028	75.5804	32.8021	13.3082	63.0861	71.8653	17.8804	36.8478
1.07516	131.539	90.6313	95.046	119.425	114.001	41.6255	52.7796	148.347	28.5419	41.7989	120.898	92.8094	66.9008	72.3162	78.3531	63.4016	53.6702	105.319	68.1511	112.289	89.7239	84.6275	115.865	125.483	35.3345	23.1571	102.618	54.86	34.0736	77.0027	130.796	111.776	32.2878			1.07516	86.1397	86.224	54.6985	112.085	96.8085	66.979	77.2012	32.2077	12.9405	62.1564	71.3954	17.489	36.0844
1.08248	130.692	89.7602	94.4065	119.259	112.968	41.3358	52.5521	151.173	27.9456	41.9106	120.553	91.6606	66.0201	71.5118	76.1123	63.9202	52.1034	103.622	66.7013	111.274	90.0034	84.1982	115.341	125.007	34.6152	23.3071	101.326	54.1247	33.4816	74.4644	128.931	110.898	31.7028			1.08248	85.2284	84.19	53.3256	109.929	94.009	66.0552	78.822	31.6134	12.5728	61.2267	70.9256	17.0976	35.3211
1.08979	129.845	88.8892	93.767	119.093	111.936	41.0462	52.3245	153.999	27.3493	42.0222	120.207	90.5117	65.1394	70.7074	73.8714	64.4388	50.5366	101.926	65.2516	110.26	90.2829	83.7689	114.816	124.531	33.8959	23.4571	100.034	53.3893	32.8896	71.926	127.067	110.02	31.1178			1.08979	84.3171	82.1559	51.9527	107.773	91.2095	65.1313	80.4427	31.019	12.2051	60.297	70.4558	16.7062	34.5577
1.0971	129.245	88.4353	93.4839	118.366	110.407	41.0708	52.062	155.786	26.7852	41.8581	118.151	89.9645	64.102	69.1101	72.2066	64.7708	49.4113	99.7401	63.3152	108.778	90.5072	83.026	114.533	123.123	33.2806	23.6759	99.2028	52.6427	32.3179	70.018	126.425	108.61	30.5683			1.0971	83.6281	80.5715	51.1362	105.451	89.1746	64.3246	82.0131	30.4487	11.9491	59.2886	70.0779	16.3996	33.7848
1.10442	128.691	88.0589	93.2669	117.535	108.786	41.1536	51.7931	157.381	26.227	41.6427	115.777	89.5288	63.0354	67.3657	70.6487	65.0681	48.3679	97.4632	61.2886	107.209	90.7214	82.2249	114.295	121.542	32.6846	23.9074	98.4569	51.894	31.75	68.2269	126.009	107.101	30.0253			1.10442	82.9804	79.0706	50.4229	103.098	87.2815	63.5395	83.5741	29.883	11.7138	58.2657	69.7171	16.1089	33.01
1.11173	128.137	87.6825	93.0499	116.704	107.165	41.2365	51.5241	158.975	25.6688	41.4274	113.404	89.0931	61.9689	65.6213	69.0907	65.3654	47.3245	95.1862	59.2619	105.641	90.9355	81.4238	114.057	119.96	32.0887	24.1388	97.7109	51.1453	31.1821	66.4357	125.594	105.592	29.4824			1.11173	82.3327	77.5696	49.7096	100.745	85.3884	62.7544	85.1351	29.3172	11.4784	57.2427	69.3564	15.8181	32.2353
1.11905	127.582	87.3061	92.8329	115.873	105.544	41.3194	51.2552	160.569	25.1107	41.2121	111.03	88.6575	60.9024	63.8769	67.5328	65.6627	46.2811	92.9092	57.2353	104.073	91.1497	80.6228	113.819	118.379	31.4927	24.3703	96.965	50.3966	30.6142	64.6446	125.178	104.083	28.9395			1.11905	81.685	76.0686	48.9964	98.3918	83.4953	61.9694	86.6961	28.7515	11.2431	56.2197	68.9956	15.5274	31.4605
1.12636	125.741	86.107	92.6144	115.507	103.496	41.5471	51.011	161.731	24.5793	41.3526	109.793	86.673	59.9924	62.546	66.9112	65.9333	45.2238	90.8417	55.3419	102.512	91.266	78.9551	112.603	117.151	30.858	24.6309	96.3467	49.3161	30.072	62.7293	123.084	102.294	28.4011			1.12636	80.9662	74.3554	48.1049	95.8879	80.6579	61.0074	88.2135	28.2106	11.0241	55.1264	68.5889	15.2558	30.844
1.13367	123.602	84.7178	92.3957	115.249	101.349	41.8083	50.7725	162.792	24.0541	41.5755	108.819	84.3307	59.1187	61.3106	66.5059	66.1976	44.1632	88.8227	53.4792	100.953	91.3596	77.0872	111.162	116.005	30.2142	24.8983	95.7579	48.159	29.5358	60.7854	120.603	100.441	27.8637			1.13367	80.2309	72.5931	47.1724	93.3491	77.6024	60.0045	89.7208	27.6756	10.8088	54.0168	68.1715	14.9887	30.2642
1.14099	121.463	83.3286	92.1769	114.99	99.2014	42.0695	50.534	163.854	23.529	41.7983	107.844	81.9883	58.245	60.0752	66.1007	66.462	43.1026	86.8037	51.6166	99.3945	91.4533	75.2192	109.72	114.858	29.5705	25.1656	95.1691	47.0018	28.9997	58.8414	118.121	98.5881	27.3264			1.14099	79.4956	70.8309	46.2398	90.8103	74.5468	59.0016	91.2281	27.1405	10.5935	52.9072	67.7542	14.7216	29.6842
1.1483	119.324	81.9395	91.9581	114.731	97.0543	42.3308	50.2955	164.916	23.0038	42.0211	106.869	79.6459	57.3712	58.8397	65.6955	66.7264	42.0421	84.7846	49.7539	97.8357	91.547	73.3513	108.278	113.711	28.9267	25.433	94.5803	45.8447	28.4635	56.8975	115.639	96.735	26.789			1.1483	78.7604	69.0686	45.3072	88.2715	71.4913	57.9987	92.7354	26.6054	10.3782	51.7976	67.3369	14.4545	29.1044
1.15562	117.106	81.3537	91.7782	114.677	94.8292	42.6765	50.0035	165.319	22.507	42.5122	105.043	77.2352	56.4392	57.5861	64.8906	66.6588	41.4406	82.7267	48.6481	96.665	91.6083	72.669	106.886	112.232	28.1348	25.727	94.0981	44.8091	27.9557	55.2608	113.242	95.4741	26.2628			1.15562	78.1879	67.4346	44.5364	86.351	69.6442	57.0588	93.5235	26.0953	10.1767	50.9599	66.0528	14.2034	28.5504
1.16293	114.867	80.9931	91.6092	114.68	92.5822	43.0459	49.6964	165.538	22.0182	43.0785	102.978	74.8053	55.4908	56.3274	63.9737	66.4982	40.9679	80.6578	47.7544	95.603	91.6604	72.3191	105.508	110.659	27.3013	26.0285	93.6458	43.8075	27.456	53.7103	110.87	94.3792	25.7397			1.16293	77.6611	65.8366	43.8109	84.6038	68.1361	56.1365	94.1099	25.5922	9.97911	50.1984	64.5256	13.9567	28.0037
1.17024	112.628	80.6326	91.4402	114.683	90.3352	43.4153	49.3893	165.758	21.5293	43.6448	100.913	72.3753	54.5424	55.0686	63.0568	66.3375	40.4951	78.589	46.8607	94.5411	91.7126	71.9692	104.13	109.086	26.4678	26.33	93.1935	42.806	26.9562	52.1598	108.497	93.2843	25.2165			1.17024	77.1343	64.2386	43.0855	82.8566	66.6279	55.2142	94.6964	25.0891	9.78149	49.4369	62.9985	13.7101	27.4569
1.17756	110.389	80.2721	91.2711	114.686	88.0882	43.7848	49.0822	165.977	21.0404	44.2111	98.8486	69.9454	53.594	53.8099	62.1399	66.1769	40.0224	76.5201	45.9671	93.4791	91.7648	71.6193	102.752	107.513	25.6343	26.6315	92.7412	41.8044	26.4564	50.6093	106.124	92.1895	24.6934			1.17756	76.6075	62.6406	42.3601	81.1094	65.1198	54.2919	95.2828	24.586	9.58388	48.6754	61.4713	13.4634	26.9102
1.18487	108.832	79.4376	90.746	113.606	85.5734	44.2273	48.9183	166.628	20.5817	44.6661	97.795	68.4749	52.8352	52.7801	61.3738	66.039	39.5571	74.6893	45.3352	91.6756	91.8862	71.2855	101.295	105.195	25.0415	26.6943	91.7944	40.7981	25.9887	49.49	104.039	90.2619	24.1866			1.18487	75.5779	61.0141	41.6336	79.3749	63.867	53.6348	95.4261	24.1075	9.39772	47.9877	60.6009	13.23	26.3901
1.19219	107.502	78.445	90.102	112.165	82.9691	44.6943	48.8022	167.423	20.133	45.0839	97.0789	67.3247	52.1396	51.8268	60.6579	65.9087	39.0942	72.9379	44.7908	89.6245	92.0307	70.957	99.8125	102.629	24.5291	26.6774	90.6826	39.7901	25.5317	48.5146	102.05	88.0564	23.6851			1.19219	74.3805	59.3782	40.9068	77.6447	62.6994	53.0662	95.4215	23.6371	9.2154	47.3247	59.9496	13.0009	25.8789
1.1995	106.172	77.4524	89.4581	110.725	80.3648	45.1613	48.6861	168.219	19.6843	45.5017	96.3628	66.1744	51.444	50.8735	59.942	65.7784	38.6314	71.1865	44.2463	87.5734	92.1753	70.6286	98.3296	100.063	24.0166	26.6604	89.5708	38.7821	25.0747	47.5392	100.062	85.8508	23.1837			1.1995	73.1832	57.7423	40.1799	75.9145	61.5318	52.4976	95.4169	23.1667	9.03307	46.6617	59.2984	12.7719	25.3677
1.20681	104.843	76.4597	88.8141	109.284	77.7605	45.6282	48.5699	169.014	19.2357	45.9196	95.6467	65.0241	50.7485	49.9202	59.2261	65.6482	38.1685	69.4352	43.7019	85.5223	92.3198	70.3001	96.8468	97.4968	23.5042	26.6435	88.459	37.7741	24.6177	46.5638	98.0727	83.6453	22.6822			1.20681	71.9858	56.1063	39.4531	74.1843	60.3642	51.929	95.4123	22.6963	8.85075	45.9987	58.6472	12.5429	24.8564
1.21413	103.065	75.4094	88.1887	107.799	75.9021	46.2823	48.4889	169.35	18.8182	46.2719	93.9931	64.1252	50.2605	49.0652	58.4921	65.6108	37.7147	67.648	43.0005	83.85	92.5015	69.6045	94.7207	95.4379	23.0179	26.8942	87.613	36.7496	24.1987	45.9299	95.4497	82.5339	22.2005			1.21413	70.248	54.4827	38.7336	72.3967	58.8833	51.0847	95.3009	22.2502	8.67785	44.7648	57.7957	12.3249	24.3713
1.22144	101.111	74.3365	87.5706	106.296	74.3358	47.0098	48.4215	169.505	18.4131	46.5985	91.9722	63.3249	49.8539	48.2486	57.7509	65.6099	37.2643	65.8468	42.2377	82.3262	92.6979	68.7651	92.3427	93.5779	22.5419	27.2499	86.8713	35.7186	23.7944	45.4298	92.5783	81.8512	21.7265			1.22144	68.2985	52.8638	38.0171	70.5867	57.2796	50.1325	95.1477	21.8137	8.50866	43.3072	56.8658	12.1113	23.8964
1.22876	99.1582	73.2636	86.9524	104.792	72.7696	47.7373	48.3542	169.661	18.0079	46.9252	89.9513	62.5245	49.4472	47.432	57.0098	65.609	36.8139	64.0456	41.4749	80.8024	92.8942	67.9257	89.9646	91.7178	22.0659	27.6055	86.1295	34.6875	23.3902	44.9297	89.7068	81.1684	21.2524			1.22876	66.349	51.245	37.3005	68.7766	55.6759	49.1802	94.9945	21.3771	8.33946	41.8496	55.9359	11.8977	23.4215
1.23607	97.2049	72.1907	86.3343	103.289	71.2034	48.4647	48.2869	169.817	17.6027	47.2518	87.9304	61.7241	49.0406	46.6155	56.2686	65.6082	36.3636	62.2444	40.7121	79.2786	93.0906	67.0863	87.5866	89.8578	21.5899	27.9611	85.3878	33.6565	22.986	44.4296	86.8353	80.4857	20.7784			1.23607	64.3995	49.6262	36.584	66.9666	54.0722	48.2279	94.8413	20.9406	8.17026	40.392	55.006	11.6841	22.9466
1.24338	94.928	70.4306	86.1435	102.029	69.8989	49.3813	47.9808	170.342	17.2277	47.8357	86.5516	60.5411	48.6632	45.5879	55.5524	64.4243	35.9106	61.2054	40.0054	77.2448	92.8989	66.1776	85.5991	87.7934	21.1391	28.3333	84.3197	32.9652	22.624	43.562	84.573	79.2108	20.3259			1.24338	63.3335	48.5443	35.8816	65.2558	52.9876	47.2865	94.2726	20.5312	8.00883	39.6568	54.1319	11.4801	22.4966
1.2507	92.5037	68.3579	86.1471	100.879	68.7134	50.384	47.5661	171.036	16.8665	48.5367	85.4651	59.184	48.299	44.4644	54.8475	62.7021	35.4564	60.5132	39.3242	74.9789	92.5307	65.2374	83.7893	85.636	20.6997	28.7129	83.1031	32.4285	22.2812	42.5271	82.5878	77.6665	19.8833			1.2507	62.6695	47.7067	35.1856	63.5902	52.1391	46.3499	93.5147	20.1342	7.85093	39.2502	53.2832	11.2805	22.0579
1.25801	90.0794	66.2852	86.1508	99.7294	67.5279	51.3867	47.1514	171.73	16.5052	49.2376	84.3785	57.8268	47.9349	43.3408	54.1427	60.9799	35.0022	59.821	38.6431	72.7129	92.1625	64.2972	81.9796	83.4786	20.2603	29.0925	81.8865	31.8918	21.9384	41.4922	80.6026	76.1222	19.4406			1.25801	62.0055	46.8692	34.4896	61.9245	51.2906	45.4134	92.7569	19.7373	7.69304	38.8437	52.4345	11.0809	21.6193
1.26533	87.6552	64.2124	86.1544	98.5796	66.3424	52.3894	46.7367	172.424	16.144	49.9385	83.2919	56.4697	47.5708	42.2172	53.4378	59.2577	34.548	59.1288	37.962	70.447	91.7944	63.3569	80.1698	81.3212	19.8209	29.4721	80.6699	31.3551	21.5955	40.4573	78.6175	74.5779	18.998			1.26533	61.3416	46.0316	33.7937	60.2589	50.4421	44.4769	91.9991	19.3403	7.53514	38.4371	51.5858	10.8813	21.1806
1.27264	86.6043	61.9751	85.9807	97.6693	64.6254	53.4862	46.5592	172.157	15.8103	50.5915	82.0584	55.603	47.1675	41.3732	52.7232	57.8265	34.1188	58.5094	37.3882	68.1275	91.1315	62.698	78.7677	79.8388	19.4052	29.8612	79.4699	30.8167	21.2971	39.6154	76.7179	72.9532	18.5775			1.27264	60.6733	45.2791	33.1169	58.9091	49.4619	43.8009	90.8679	18.9004	7.384	37.8419	50.8029	10.6903	20.7652
1.27995	86.2735	59.6516	85.7142	96.8845	62.6296	54.6323	46.506	171.386	15.4911	51.2192	80.7477	54.9936	46.7435	40.6758	52.0035	56.5478	33.7027	57.9282	36.8707	65.7798	90.3141	62.1867	77.5793	78.7104	19.0019	30.2553	78.2786	30.2775	21.0219	38.8747	74.8633	71.2864	18.1686			1.27995	60.0028	44.5712	32.4502	57.725	48.4126	43.2614	89.5411	18.4379	7.2364	37.1478	50.0545	10.504	20.3619
1.28727	85.9428	57.328	85.4476	96.0997	60.6339	55.7784	46.4528	170.615	15.1718	51.847	79.4371	54.3842	46.3195	39.9784	51.2837	55.2692	33.2866	57.3471	36.3532	63.4322	89.4966	61.6753	76.3909	77.5819	18.5986	30.6494	77.0872	29.7382	20.7467	38.134	73.0086	69.6196	17.7597			1.28727	59.3323	43.8632	31.7835	56.5409	47.3634	42.722	88.2142	17.9754	7.0888	36.4537	49.3062	10.3176	19.9586
1.29458	85.6121	55.0044	85.181	95.3149	58.6381	56.9245	46.3996	169.844	14.8526	52.4747	78.1265	53.7748	45.8956	39.281	50.5639	53.9905	32.8705	56.7659	35.8357	61.0845	88.6792	61.1639	75.2024	76.4534	18.1953	31.0435	75.8959	29.1989	20.4716	37.3933	71.154	67.9528	17.3509			1.29458	58.6617	43.1553	31.1168	55.3568	46.3141	42.1825	86.8873	17.5129	6.9412	35.7596	48.5578	10.1313	19.5553
1.3019	84.8676	53.4146	84.8653	94.6239	57.3591	57.7359	46.3513	168.895	14.5573	52.9956	76.5457	53.1881	45.593	38.6409	49.9868	53.2522	32.4704	56.2056	34.954	59.7469	88.1158	60.5573	74.1606	75.3019	17.8141	31.3457	74.3507	28.676	20.2418	36.861	70.0172	66.7483	16.9637			1.3019	58.0988	42.4575	30.4072	54.4645	45.3851	41.688	85.4258	17.0839	6.80002	35.1947	47.663	9.95294	19.173
1.30921	83.8746	52.2656	84.5201	93.9891	56.5107	58.3464	46.3059	167.84	14.2765	53.4522	74.8027	52.615	45.3634	38.0353	49.4954	52.8386	32.0798	55.658	33.8533	59.0159	87.705	59.8936	73.2069	74.1365	17.4461	31.5926	72.5929	28.1629	20.0394	36.4539	69.3115	65.8216	16.5895			1.30921	57.6004	41.7656	29.6717	53.7476	44.5282	41.2205	83.8835	16.675	6.66271	34.7074	46.6803	9.77944	18.8035
1.31652	82.8815	51.1165	84.1749	93.3544	55.6624	58.9568	46.2605	166.786	13.9956	53.9088	73.0596	52.0418	45.1338	37.4297	49.004	52.425	31.6893	55.1104	32.7527	58.2849	87.2942	59.2299	72.2531	72.9712	17.0782	31.8395	70.8351	27.6499	19.8371	36.0467	68.6059	64.8949	16.2154			1.31652	57.1021	41.0738	28.9363	53.0307	43.6714	40.753	82.3411	16.266	6.5254	34.22	45.6975	9.60595	18.4339
1.32384	81.8885	49.9675	83.8297	92.7196	54.814	59.5673	46.215	165.731	13.7147	54.3654	71.3166	51.4687	44.9042	36.8241	48.5125	52.0113	31.2987	54.5628	31.6521	57.5539	86.8833	58.5662	71.2994	71.8058	16.7103	32.0865	69.0773	27.1369	19.6347	35.6396	67.9003	63.9682	15.8413			1.32384	56.6037	40.382	28.2008	52.3137	42.8145	40.2855	80.7988	15.8571	6.38809	33.7327	44.7148	9.43245	18.0643
1.33115	81.43	48.6989	83.2355	92.0539	53.6317	60.5823	46.1728	164.704	13.454	55.0328	69.5739	50.9732	44.7184	36.2468	48.0743	51.6969	30.8147	54.0503	30.8637	56.5687	85.6678	58.1625	69.7971	70.0392	16.3638	32.4203	67.555	26.3956	19.4763	35.1909	66.9392	62.3252	15.4874			1.33115	56.0786	39.7139	27.5504	51.3876	41.9897	39.8287	79.4204	15.5536	6.25709	33.2525	43.3123	9.26644	17.7135
1.33847	81.3377	47.3485	82.4708	91.3669	52.2208	61.8745	46.1328	163.697	13.207	55.8447	67.8315	50.5309	44.5627	35.6888	47.6724	51.4504	30.2666	53.5619	30.2892	55.4092	83.9009	57.937	67.9192	67.8608	16.032	32.8137	66.1939	25.4981	19.3481	34.7137	65.8032	60.1916	15.1476			1.33847	55.5352	39.062	26.9582	50.3182	41.1868	39.3792	78.1545	15.3223	6.13043	32.777	41.6223	9.10556	17.3756
1.34578	81.2454	45.998	81.706	90.6799	50.8098	63.1666	46.0928	162.69	12.96	56.6566	66.0891	50.0886	44.4069	35.1308	47.2705	51.2039	29.7185	53.0736	29.7147	54.2498	82.134	57.7114	66.0412	65.6823	15.7001	33.207	64.8328	24.6006	19.2199	34.2366	64.6672	58.058	14.8077			1.34578	54.9918	38.4101	26.3661	49.2489	40.3839	38.9297	76.8885	15.0911	6.00376	32.3016	39.9324	8.94468	17.0376
1.35309	81.153	44.6476	80.9413	89.993	49.3988	64.4588	46.0527	161.682	12.713	57.4684	64.3467	49.6463	44.2512	34.5728	46.8687	50.9573	29.1704	52.5852	29.1403	53.0903	80.3672	57.4859	64.1633	63.5039	15.3683	33.6004	63.4717	23.7031	19.0917	33.7595	63.5311	55.9244	14.4678			1.35309	54.4483	37.7582	25.7739	48.1795	39.581	38.4802	75.6225	14.8598	5.8771	31.8262	38.2424	8.7838	16.6997
1.36041	80.9211	43.5358	80.2323	89.542	48.2595	65.7649	45.4769	160.349	12.4824	58.2946	62.7922	49.2522	43.9667	34.0789	46.0921	50.458	28.7509	52.1499	28.6209	51.4855	78.6373	57.1572	62.8315	61.8995	15.0601	33.7963	62.0613	23.0594	19.0026	33.3686	62.3024	54.202	14.1462			1.36041	53.8706	37.1256	25.2072	47.2933	38.7969	38.02	74.7724	14.671	5.75665	31.1038	36.8409	8.62988	16.3782
1.36772	80.5806	42.6098	79.5668	89.2749	47.3316	67.082	44.4839	158.762	12.2645	59.1321	61.3841	48.8956	43.5818	33.6348	45.0239	49.7618	28.4314	51.7559	28.1444	49.534	76.9363	56.748	61.925	60.7422	14.7703	33.8384	60.6123	22.6135	18.9441	33.045	61.0015	52.7999	13.8389			1.36772	53.2662	36.508	24.6603	46.5498	38.0274	37.5514	74.2463	14.5153	5.64104	30.1891	35.6641	8.48137	16.0694
1.37504	80.2401	41.6838	78.9013	89.0078	46.4038	68.3991	43.4909	157.176	12.0465	59.9695	59.9759	48.539	43.197	33.1907	43.9556	49.0656	28.112	51.3619	27.6679	47.5825	75.2352	56.3389	61.0185	59.5849	14.4804	33.8806	59.1634	22.1675	18.8856	32.7213	59.7007	51.3978	13.5315			1.37504	52.6618	35.8904	24.1135	45.8064	37.2579	37.0829	73.7201	14.3596	5.52543	29.2744	34.4873	8.33286	15.7607
1.38235	79.8995	40.7578	78.2358	88.7406	45.476	69.7161	42.4978	155.589	11.8286	60.8069	58.5677	48.1824	42.8122	32.7467	42.8873	48.3694	27.7925	50.9679	27.1914	45.631	73.5341	55.9297	60.1121	58.4275	14.1906	33.9227	57.7145	21.7216	18.8271	32.3977	58.3998	49.9956	13.2242			1.38235	52.0574	35.2728	23.5666	45.0629	36.4884	36.6144	73.1939	14.2038	5.40981	28.3597	33.3105	8.18435	15.4519
1.38966	79.4542	40.0553	77.5778	87.8801	44.654	70.9616	41.7052	153.909	11.6237	61.1633	57.2459	47.9111	42.6225	32.3276	41.962	48.0437	27.3391	50.5466	26.6527	44.323	72.2857	55.5174	59.0791	57.4538	13.9295	34.1352	56.0829	21.2902	18.8028	32.0838	57.4974	48.7492	12.9328			1.38966	51.4065	34.5527	23.0445	44.332	35.7398	36.0714	72.6105	14.0923	5.30163	27.7557	32.2654	8.04261	15.1573
1.39698	78.9162	39.5503	76.9265	86.4952	43.9256	72.1438	41.0896	152.148	11.4303	61.0947	56.0003	47.7153	42.6052	31.9306	41.1631	48.0452	26.7673	50.1011	26.0589	43.5835	71.4371	55.1022	57.9345	56.6423	13.6936	34.4981	54.2899	20.8718	18.8088	31.7785	56.947	47.6402	12.6554			1.39698	50.7144	33.7421	22.5443	43.6123	35.0095	35.4626	71.9763	14.0198	5.2	27.4261	31.3366	7.90685	14.8752
1.40429	78.3782	39.0453	76.2751	85.1104	43.1971	73.326	40.4741	150.386	11.2368	61.026	54.7547	47.5195	42.5878	31.5336	40.3641	48.0468	26.1955	49.6557	25.4651	42.8441	70.5885	54.6871	56.7899	55.8309	13.4578	34.861	52.4969	20.4534	18.8147	31.4733	56.3966	46.5313	12.378			1.40429	50.0223	32.9314	22.0442	42.8926	34.2793	34.8538	71.3422	13.9474	5.09838	27.0965	30.4078	7.77109	14.5931
1.41161	77.8403	38.5403	75.6237	83.7255	42.4687	74.5083	39.8585	148.624	11.0434	60.9574	53.5091	47.3237	42.5704	31.1365	39.5652	48.0484	25.6237	49.2102	24.8713	42.1046	69.7399	54.2719	55.6453	55.0194	13.2219	35.2239	50.7039	20.0349	18.8207	31.168	55.8462	45.4224	12.1007			1.41161	49.3302	32.1208	21.544	42.1729	33.5491	34.245	70.708	13.8749	4.99675	26.767	29.479	7.63533	14.311
1.41892	77.1965	38.0754	75.3612	82.8773	41.5821	75.7304	39.2232	146.71	10.8601	60.9221	52.1451	46.8103	42.585	30.7327	38.7019	47.4554	25.2294	48.7926	24.3605	41.3082	68.3053	53.8124	54.3987	53.9004	13.0206	35.5181	49.2841	19.6301	18.8515	30.9247	55.3257	44.2941	11.8368			1.41892	48.3839	31.4395	21.0676	41.4652	32.8407	33.7042	69.2598	13.8515	4.90434	26.4439	28.7608	7.50715	14.041
1.42623	76.447	37.6506	75.4879	82.5663	40.5373	76.9926	38.5682	144.644	10.6869	60.9201	50.6624	45.9792	42.6316	30.322	37.7742	46.2674	25.0127	48.4027	23.9327	40.4547	66.284	53.3086	53.0502	52.4736	12.8539	35.7435	48.2381	19.2388	18.9071	30.7436	54.835	43.1466	11.5862			1.42623	47.1831	30.8876	20.6151	40.7695	32.1542	33.2316	66.9965	13.8774	4.82116	26.1274	28.2535	7.38656	13.783
1.43355	75.6974	37.2259	75.6147	82.2553	39.4925	78.2547	37.9132	142.578	10.5138	60.9181	49.1797	45.1481	42.6782	29.9112	36.8465	45.0793	24.796	48.0128	23.5049	39.6013	64.2627	52.8048	51.7016	51.0468	12.6873	35.9688	47.192	18.8475	18.9628	30.5624	54.3444	41.9991	11.3357			1.43355	45.9823	30.3357	20.1625	40.0737	31.4678	32.759	64.7333	13.9032	4.73798	25.8109	27.7462	7.26596	13.5251
1.44086	74.9478	36.8011	75.7415	81.9443	38.4477	79.5169	37.2583	140.512	10.3407	60.9161	47.697	44.3169	42.7248	29.5005	35.9188	43.8912	24.5793	47.623	23.0771	38.7479	62.2414	52.3009	50.353	49.62	12.5206	36.1942	46.1459	18.4563	19.0184	30.3812	53.8537	40.8515	11.0852			1.44086	44.7814	29.7839	19.71	39.378	30.7813	32.2863	62.47	13.9291	4.6548	25.4945	27.2389	7.14536	13.2671
1.44818	74.3613	36.3911	75.3576	81.5755	37.5278	80.6468	36.7139	138.35	10.1755	61.1031	46.4507	43.5072	42.4914	29.1074	35.0234	43.3077	24.3925	47.1726	22.5823	37.976	60.5773	51.8729	49.1938	48.6066	12.3935	36.0219	45.0295	18.0774	19.1018	30.1558	53.2949	39.793	10.8458			1.44818	43.307	29.2499	19.281	38.5939	30.1167	31.7639	60.4828	14.0084	4.58335	25.1842	26.7398	7.0336	13.0194
1.45549	73.9598	35.9979	74.3944	81.1409	36.7496	81.6267	36.2951	136.077	10.0194	61.5045	45.4725	42.7218	41.9403	28.7342	34.1647	43.4102	24.2395	46.6536	22.0114	37.2965	59.3183	51.5308	48.2496	48.0624	12.3113	35.3982	43.8332	17.7125	19.2168	29.8801	52.6588	38.8354	10.6189			1.45549	41.5223	28.7362	18.8787	37.7098	29.4769	31.1848	58.8088	14.1484	4.52522	24.8809	26.25	6.93188	12.7833
1.4628	73.5583	35.6047	73.4311	80.7064	35.9714	82.6067	35.8763	133.804	9.86325	61.9059	44.4943	41.9363	41.3892	28.361	33.3059	43.5127	24.0864	46.1345	21.4404	36.6171	58.0594	51.1887	47.3053	47.5182	12.2291	34.7746	42.6369	17.3477	19.3318	29.6044	52.0227	37.8777	10.392			1.4628	39.7375	28.2226	18.4763	36.8256	28.837	30.6058	57.1349	14.2883	4.46709	24.5776	25.7602	6.83015	12.5471
1.47012	73.1568	35.2115	72.4679	80.2719	35.1932	83.5866	35.4576	131.532	9.7071	62.3073	43.5161	41.1508	40.8381	27.9878	32.4472	43.6152	23.9334	45.6155	20.8695	35.9376	56.8005	50.8466	46.361	46.974	12.1469	34.1509	41.4406	16.9828	19.4468	29.3287	51.3867	36.9201	10.1651			1.47012	37.9528	27.7089	18.074	35.9414	28.1972	30.0268	55.4609	14.4283	4.40895	24.2743	25.2704	6.72842	12.311
1.47743	72.2672	34.832	71.6639	79.6248	34.4319	84.3301	34.8364	129.181	9.55726	62.5271	42.6722	40.5084	40.2229	27.6549	31.6785	43.551	23.6469	45.4253	20.3799	35.2681	55.8876	50.6227	45.3587	46.4371	12.1061	33.6078	40.524	16.6291	19.5787	29.1699	50.9165	36.0986	9.94716			1.47743	36.5137	27.212	17.6965	35.0991	27.5783	29.5022	53.4154	14.6216	4.37032	23.977	24.8014	6.63686	12.0835
1.48475	70.7493	34.4701	71.065	78.704	33.6922	84.7694	33.9547	126.729	9.41555	62.5129	42.001	40.0499	39.5252	27.374	31.0259	43.272	23.1884	45.6585	19.995	34.6115	55.4202	50.551	44.2818	45.9097	12.1188	33.1686	39.9674	16.2897	19.7325	29.1613	50.6598	35.4523	9.74071			1.48475	35.5197	26.7366	17.3511	34.3107	26.9863	29.0479	50.8915	14.8835	4.3568	23.6875	24.3591	6.55838	11.8672
1.49206	69.2314	34.1082	70.4662	77.7833	32.9525	85.2086	33.073	124.277	9.27383	62.4986	41.3299	39.5915	38.8274	27.0931	30.3733	42.9931	22.73	45.8918	19.61	33.9548	54.9528	50.4793	43.205	45.3822	12.1314	32.7293	39.4108	15.9503	19.8862	29.1528	50.4032	34.8061	9.53425			1.49206	34.5256	26.2612	17.0058	33.5224	26.3943	28.5936	48.3676	15.1453	4.34327	23.398	23.9169	6.4799	11.6508
1.49937	67.7134	33.7463	69.8673	76.8625	32.2128	85.6479	32.1913	121.825	9.13212	62.4844	40.6588	39.1331	38.1296	26.8121	29.7207	42.7142	22.2716	46.125	19.2251	33.2982	54.4854	50.4077	42.1281	44.8548	12.144	32.2901	38.8542	15.6108	20.04	29.1443	50.1466	34.1598	9.3278			1.49937	33.5316	25.7859	16.6604	32.7341	25.8023	28.1392	45.8437	15.4072	4.32974	23.1085	23.4747	6.40142	11.4344
1.50669	66.7712	33.3785	69.2093	75.7697	31.5206	86.0469	31.2971	119.313	8.99553	62.6168	39.9745	38.8624	37.6013	26.5469	29.0072	42.299	21.8226	46.4479	18.856	32.6528	54.0765	50.2554	41.2214	44.3345	12.1991	31.8363	38.2726	15.2814	20.2047	29.1752	49.8127	33.5354	9.12851			1.50669	32.5675	25.2987	16.3424	31.9055	25.2298	27.8235	44.0651	15.7188	4.34676	22.8249	23.041	6.33384	11.2252
1.514	66.6713	33.0018	68.4647	74.425	30.8978	86.3869	30.3844	116.713	8.86644	62.9637	39.2708	38.8665	37.321	26.3047	28.2049	41.6843	21.3876	46.902	18.5103	32.024	53.7534	49.9853	40.5638	43.8246	12.3161	31.3614	37.6542	14.9665	20.3852	29.264	49.3658	32.9429	8.93973			1.514	31.6473	24.7943	16.0645	31.0181	24.6856	27.7106	43.3773	16.1031	4.40847	22.55	22.6198	6.28219	11.0267
1.52132	66.5715	32.6252	67.7202	73.0804	30.275	86.7269	29.4717	114.113	8.73735	63.3106	38.5671	38.8705	37.0406	26.0626	27.4025	41.0697	20.9525	47.3561	18.1646	31.3952	53.4302	49.7151	39.9062	43.3148	12.4332	30.8864	37.0359	14.6516	20.5658	29.3528	48.9189	32.3505	8.75094			1.52132	30.727	24.2898	15.7866	30.1308	24.1415	27.5977	42.6895	16.4874	4.47018	22.2751	22.1986	6.23055	10.8282
1.52863	66.4716	32.2485	66.9757	71.7357	29.6523	87.0669	28.559	111.513	8.60825	63.6575	37.8635	38.8746	36.7603	25.8204	26.6001	40.4551	20.5174	47.8102	17.8189	30.7664	53.1071	49.445	39.2486	42.805	12.5503	30.4115	36.4176	14.3367	20.7464	29.4416	48.472	31.7581	8.56215			1.52863	29.8068	23.7854	15.5087	29.2434	23.5974	27.4848	42.0017	16.8717	4.53189	22.0002	21.7774	6.1789	10.6297
1.53594	66.3784	31.9014	66.2224	70.3633	29.0427	87.5103	27.8242	109.026	8.4834	63.6107	37.1299	38.8964	36.4475	25.594	25.9076	39.8597	20.2579	48.3538	17.4843	30.1496	52.6011	48.9724	38.6257	42.3022	12.7094	30.1676	35.7399	14.0305	20.9328	29.5707	48.1075	31.1678	8.37917			1.53594	29.051	23.3189	15.2621	28.4753	23.0707	27.3754	41.2619	17.3003	4.63271	21.7311	21.3642	6.13778	10.4374
1.54326	66.2962	31.6034	65.4544	68.9446	28.4552	88.1265	27.3864	106.726	8.36563	62.9068	36.3464	38.9477	36.0806	25.3937	25.3985	39.2964	20.2912	49.0466	17.1684	29.5529	51.7901	48.162	38.0606	41.8113	12.9386	30.3092	34.9629	13.739	21.129	29.7669	47.8807	30.5809	8.20587			1.54326	28.5697	22.9158	15.0677	27.9065	22.5731	27.2719	40.4352	17.8028	4.79879	21.4717	20.9644	6.11423	10.2553
1.55057	66.214	31.3055	64.6864	67.5258	27.8677	88.7427	26.9486	104.426	8.24786	62.203	35.5629	38.9991	35.7136	25.1935	24.8895	38.7332	20.3245	49.7394	16.8524	28.9562	50.979	47.3515	37.4955	41.3204	13.1679	30.4509	34.1859	13.4475	21.3251	29.9632	47.6538	29.994	8.03258			1.55057	28.0884	22.5128	14.8734	27.3376	22.0756	27.1683	39.6086	18.3054	4.96488	21.2123	20.5646	6.09067	10.0732
1.55789	66.1318	31.0076	63.9184	66.1071	27.2801	89.3589	26.5108	102.126	8.13009	61.4992	34.7794	39.0504	35.3467	24.9933	24.3804	38.1699	20.3579	50.4322	16.5364	28.3595	50.168	46.5411	36.9304	40.8295	13.3972	30.5926	33.4088	13.1559	21.5212	30.1595	47.4269	29.4071	7.85928			1.55789	27.6071	22.1097	14.679	26.7688	21.5781	27.0648	38.7819	18.8079	5.13096	20.9529	20.1647	6.06712	9.89108
1.5652	66.0623	30.7203	63.041	64.6983	26.7051	90.0398	26.1538	99.6655	8.01601	61.1311	34.0599	39.1156	35.0831	24.8076	23.8769	37.7742	20.3885	51.158	16.2138	27.7754	49.3587	45.9132	36.3727	40.2505	13.6662	30.6493	32.6545	12.872	21.7194	30.3956	47.2639	28.8309	7.69073			1.5652	27.144	21.6957	14.522	26.2047	21.0958	26.8325	38.0549	19.3519	5.34266	20.6991	19.7722	5.97778	9.71424
1.57252	66.017	30.4532	61.9548	63.3087	26.1541	90.8445	25.9514	96.8996	7.90897	61.4052	33.4628	39.2071	35.017	24.6498	23.3838	37.6989	20.4137	51.9467	15.8786	27.2153	48.553	45.6342	35.8289	39.5029	14.0111	30.5436	31.9433	12.6026	21.9215	30.708	47.2231	28.275	7.53124			1.57252	26.7157	21.261	14.4364	25.6497	20.6426	26.3543	37.5182	19.9753	5.64155	20.4561	19.3938	5.76267	9.54746
1.57983	65.9717	30.1862	60.8685	61.9191	25.603	91.6492	25.749	94.1337	7.80194	61.6792	32.8656	39.2985	34.9509	24.492	22.8908	37.6236	20.439	52.7355	15.5433	26.6552	47.7472	45.3552	35.2851	38.7554	14.356	30.438	31.2322	12.3332	22.1237	31.0203	47.1823	27.719	7.37175			1.57983	26.2875	20.8264	14.3508	25.0947	20.1895	25.876	36.9816	20.5987	5.94044	20.2131	19.0154	5.54756	9.38067
1.58714	65.9264	29.9191	59.7822	60.5294	25.052	92.4539	25.5465	91.3678	7.6949	61.9533	32.2685	39.39	34.8848	24.3343	22.3978	37.5482	20.4643	53.5243	15.208	26.0951	46.9415	45.0762	34.7413	38.0078	14.701	30.3323	30.521	12.0638	22.3258	31.3327	47.1415	27.1631	7.21226			1.58714	25.8592	20.3917	14.2652	24.5397	19.7364	25.3978	36.4449	21.222	6.23933	19.97	18.6369	5.33245	9.21388
1.59446	65.8907	29.6609	58.8593	59.3493	24.5126	93.1608	25.2805	88.7578	7.59117	62.0469	31.6812	39.4924	34.8658	24.1891	21.9541	37.5631	20.551	54.4367	14.8954	25.5477	45.921	44.6625	34.1872	37.2732	15.0833	30.2362	29.8733	11.8009	22.5275	31.6281	47.0316	26.6157	7.05667			1.59446	25.4361	19.9785	14.2232	24.0064	19.2962	25.0639	35.8835	21.8874	6.58925	19.6666	18.265	5.19193	8.97986
1.60177	65.8761	29.4223	58.2965	58.6309	23.9991	93.6522	24.8742	86.4912	7.49473	61.7432	31.1156	39.6188	34.9506	24.0718	21.6193	37.7769	20.773	55.6216	14.6327	25.0282	44.4273	43.952	33.61	36.5668	15.5482	30.1614	29.3654	11.5524	22.7284	31.8863	46.7693	26.0869	6.90968			1.60177	25.0243	19.6127	14.277	23.5209	18.8846	25.0479	35.2677	22.6452	7.0516	19.2299	17.9077	5.21575	8.59767
1.60909	65.8615	29.1837	57.7337	57.9124	23.4855	94.1435	24.468	84.2246	7.39829	61.4394	30.55	39.7452	35.0353	23.9546	21.2844	37.9907	20.995	56.8066	14.3699	24.5086	42.9337	43.2416	33.0329	35.8605	16.013	30.0866	28.8575	11.304	22.9292	32.1446	46.5071	25.5581	6.76269			1.60909	24.6125	19.2469	14.3308	23.0354	18.4729	25.032	34.6519	23.403	7.51395	18.7932	17.5504	5.23956	8.21548
1.6164	65.8469	28.9451	57.1709	57.194	22.9719	94.6349	24.0618	81.9579	7.30185	61.1357	29.9845	39.8716	35.12	23.8373	20.9496	38.2045	21.217	57.9915	14.1072	23.9891	41.4401	42.5311	32.4558	35.1541	16.4779	30.0117	28.3497	11.0555	23.1301	32.4028	46.2449	25.0294	6.6157			1.6164	24.2007	18.8811	14.3845	22.55	18.0613	25.016	34.0361	24.1608	7.9763	18.3565	17.193	5.26338	7.8333
1.62371	65.7832	28.7084	56.6597	56.6014	22.4691	94.7176	23.6289	80.0335	7.20919	60.7811	29.3287	40.0058	35.2015	23.7303	20.5555	38.2553	21.4675	59.2426	13.8512	23.4815	40.1477	41.8621	31.7699	34.5166	16.9793	29.7726	27.7938	10.8126	23.2916	32.7418	46.0708	24.5012	6.47199			1.62371	23.7938	18.5181	14.4867	22.0759	17.6603	25.007	33.3115	24.9608	8.49262	17.9628	16.8281	5.29423	7.51714
1.63103	65.5941	28.4764	56.2809	56.3312	21.9938	93.7542	23.1279	78.985	7.1262	60.2963	28.442	40.1599	35.2743	23.6497	20.0096	37.889	21.7911	60.6628	13.6125	23.0042	39.3707	41.2993	30.8058	34.0555	17.5745	29.1128	27.1152	10.584	23.3525	33.2877	46.1223	23.9747	6.33669			1.63103	23.3993	18.1624	14.7127	21.631	17.2867	25.0156	32.3085	25.869	9.1471	17.6789	16.4439	5.34308	7.37
1.63834	65.4049	28.2445	55.902	56.0611	21.5184	92.7908	22.6268	77.9365	7.04321	59.8116	27.5552	40.314	35.3472	23.569	19.4638	37.5226	22.1147	62.083	13.3738	22.527	38.5936	40.7365	29.8417	33.5943	18.1696	28.4531	26.4366	10.3555	23.4134	33.8336	46.1738	23.4481	6.20138			1.63834	23.0048	17.8067	14.9388	21.1861	16.913	25.0241	31.3055	26.7771	9.80159	17.3949	16.0596	5.39193	7.22286
1.64566	65.2157	28.0125	55.5231	55.7909	21.0431	91.8274	22.1258	76.888	6.96022	59.3268	26.6685	40.4681	35.4201	23.4884	18.918	37.1562	22.4383	63.5032	13.1351	22.0497	37.8165	40.1737	28.8775	33.1331	18.7647	27.7934	25.758	10.1269	23.4744	34.3794	46.2253	22.9215	6.06608			1.64566	22.6103	17.451	15.1648	20.7412	16.5394	25.0327	30.3025	27.6852	10.4561	17.111	15.6753	5.44078	7.07573
1.65297	64.8722	27.7912	55.2005	55.4556	20.5773	90.8744	21.6508	75.6955	6.8827	58.9243	25.8751	40.5673	35.4676	23.3465	18.4317	36.9281	22.788	64.8304	12.9018	21.583	37.1263	39.504	28.0332	32.6831	19.3956	27.2095	25.131	9.90306	23.5318	34.9576	46.2859	22.4101	5.93458			1.65297	22.2204	17.1138	15.4416	20.306	16.1743	25.0467	29.4307	28.6344	11.1645	16.7639	15.3077	5.49533	6.93231
1.66028	64.0646	27.602	55.047	54.9248	20.1402	89.9528	21.2543	74.0699	6.82163	58.7688	25.3622	40.5016	35.4387	23.0206	18.1244	37.1155	23.2161	65.8781	12.6845	21.148	36.6968	38.5129	27.5488	32.267	20.1338	26.8538	24.659	9.69341	23.5787	35.6328	46.3735	21.944	5.81452			1.66028	21.8442	16.8323	15.8707	19.9	15.8349	25.0768	28.9533	29.7069	12.0348	16.2268	14.9903	5.56701	6.80007
1.6676	63.257	27.4127	54.8934	54.3941	19.7031	89.0311	20.8578	72.4444	6.76056	58.6134	24.8494	40.4359	35.4098	22.6946	17.8171	37.3029	23.6442	66.9257	12.4672	20.713	36.2674	37.5219	27.0644	31.8508	20.8721	26.498	24.1871	9.48376	23.6257	36.308	46.4612	21.478	5.69445			1.6676	21.468	16.5508	16.2998	19.494	15.4956	25.107	28.476	30.7793	12.9052	15.6898	14.6729	5.63869	6.66782
1.67491	62.4495	27.2234	54.7399	53.8633	19.266	88.1094	20.4613	70.8189	6.69949	58.4579	24.3365	40.3701	35.381	22.3686	17.5099	37.4903	24.0724	67.9733	12.2499	20.278	35.838	36.5309	26.58	31.4347	21.6103	26.1423	23.7151	9.27411	23.6727	36.9832	46.5488	21.0119	5.57439			1.67491	21.0918	16.2693	16.7289	19.088	15.1562	25.1371	27.9987	31.8518	13.7756	15.1527	14.3556	5.71036	6.53558
1.68223	61.6793	26.9892	54.5684	53.3595	18.837	87.0319	20.064	69.4912	6.64659	58.2859	23.8309	40.3569	35.3309	22.0809	17.2062	37.7266	24.4826	69.0616	12.0367	19.8519	35.2358	35.6876	26.1021	31.0246	22.382	25.8893	23.2484	9.06836	23.7454	37.5891	46.6421	20.5532	5.45941			1.68223	20.6529	15.9937	17.208	18.6731	14.8235	25.1715	27.5232	32.9631	14.6964	14.6646	14.0428	5.7862	6.40678
1.68954	61.0429	26.594	54.3328	52.9524	18.4372	85.3963	19.6634	69.2297	6.62292	58.0543	23.3511	40.532	35.2047	21.9303	16.9157	38.1378	24.8288	70.2956	11.8383	19.458	34.0153	35.3734	25.6475	30.6364	23.2731	26.0044	22.8008	8.87658	23.9104	37.9473	46.7557	20.1205	5.36263			1.68954	19.9897	15.739	17.866	18.2267	14.5148	25.2212	27.0542	34.213	15.7978	14.3516	13.7468	5.87689	6.29033
1.69685	60.4065	26.1988	54.0973	52.5453	18.0374	83.7608	19.2629	68.9682	6.59926	57.8228	22.8713	40.7071	35.0785	21.7797	16.6251	38.549	25.175	71.5296	11.6398	19.064	32.7947	35.0591	25.193	30.2481	24.1642	26.1195	22.3531	8.68479	24.0754	38.3055	46.8692	19.6879	5.26584			1.69685	19.3264	15.4843	18.5239	17.7804	14.206	25.2708	26.5851	35.463	16.8993	14.0387	13.4507	5.96758	6.17387
1.70417	59.7702	25.8036	53.8617	52.1383	17.6376	82.1253	18.8623	68.7067	6.5756	57.5913	22.3916	40.8822	34.9523	21.6291	16.3346	38.9602	25.5212	72.7635	11.4414	18.6701	31.5742	34.7449	24.7385	29.8598	25.0554	26.2345	21.9055	8.49301	24.2404	38.6636	46.9827	19.2552	5.16906			1.70417	18.6632	15.2296	19.1819	17.334	13.8972	25.3205	26.1161	36.7129	18.0007	13.7258	13.1546	6.05827	6.05741
1.71148	59.0661	25.411	53.6663	51.6376	17.2443	80.4847	18.4023	68.482	6.56267	57.3836	21.918	41.0578	34.852	21.5083	16.047	39.3848	25.9168	74.1243	11.246	18.2834	30.4856	34.3691	24.2897	29.4463	25.9771	26.3644	21.4627	8.30434	24.4039	39.1277	47.0491	18.8288	5.0779			1.71148	18.0587	14.9796	19.8863	16.9076	13.5936	25.3738	25.6499	37.9967	19.1466	13.415	12.8625	6.15169	5.94408
1.7188	58.0681	25.0298	53.6452	50.7303	16.8798	78.8222	17.6839	68.4175	6.59637	57.2792	21.4713	41.2357	34.8645	21.5166	15.7726	39.8676	26.5269	76.0362	11.0641	17.9286	29.9703	33.726	23.8661	28.9236	27.0317	26.5583	21.0413	8.12922	24.5612	40.0519	46.911	18.4292	5.01119			1.7188	17.7098	14.7501	20.792	16.5678	13.312	25.4432	25.1959	39.4275	20.4854	13.1134	12.5882	6.25694	5.8443
1.72611	57.07	24.6486	53.6241	49.823	16.5152	77.1597	16.9655	68.353	6.63007	57.1749	21.0246	41.4135	34.877	21.525	15.4982	40.3504	27.137	77.9482	10.8821	17.5738	29.4551	33.083	23.4424	28.4009	28.0863	26.7522	20.6198	7.95409	24.7185	40.9761	46.7729	18.0296	4.94447			1.72611	17.3608	14.5206	21.6978	16.228	13.0304	25.5126	24.742	40.8582	21.8242	12.8118	12.3139	6.36219	5.74453
1.73342	56.072	24.2674	53.6031	48.9157	16.1506	75.4971	16.2471	68.2884	6.66376	57.0706	20.5779	41.5913	34.8895	21.5334	15.2238	40.8332	27.7471	79.8601	10.7001	17.219	28.9398	32.4399	23.0188	27.8781	29.1408	26.9461	20.1984	7.77897	24.8758	41.9002	46.6347	17.6301	4.87776			1.73342	17.0118	14.2911	22.6036	15.8883	12.7488	25.5819	24.288	42.289	23.1631	12.5102	12.0396	6.46745	5.64476
1.74074	55.0381	23.9244	53.5813	48.004	15.7911	73.8577	15.5911	68.2853	6.70873	56.8762	20.1363	41.7686	34.8607	21.5487	14.9519	41.3365	28.3683	81.7884	10.5204	16.8699	28.4246	31.7797	22.6	27.3841	30.2224	27.1472	19.7634	7.6063	24.9561	42.8438	46.5022	17.2355	4.81675			1.74074	16.6659	14.0593	23.549	15.5531	12.4714	25.6546	23.8372	43.7455	24.5388	12.228	11.7687	6.57426	5.54907
1.74805	53.81	23.7882	53.5558	47.0681	15.4589	72.3434	15.2729	68.615	6.81475	56.1939	19.7222	41.9428	34.6082	21.6016	14.6935	41.9507	29.0496	83.8052	10.3529	16.5517	27.9094	31.0265	22.2074	27.0454	31.45	27.3875	19.2548	7.44697	24.6193	43.8925	46.3995	16.8681	4.78663			1.74805	16.3367	13.8149	24.7088	15.2429	12.2164	25.7447	23.4037	45.3414	26.1145	12.0514	11.5163	6.68956	5.47553
1.75537	52.5819	23.652	53.5303	46.1323	15.1267	70.829	14.9548	68.9447	6.92076	55.5116	19.308	42.117	34.3557	21.6545	14.435	42.565	29.7309	85.822	10.1854	16.2334	27.3943	30.2733	21.8147	26.7068	32.6776	27.6278	18.7463	7.28764	24.2825	44.9413	46.2968	16.5006	4.75651			1.75537	16.0075	13.5705	25.8686	14.9327	11.9614	25.8349	22.9702	46.9373	27.6901	11.8747	11.264	6.80486	5.40199
1.76268	51.3538	23.5159	53.5048	45.1964	14.7945	69.3147	14.6366	69.2743	7.02678	54.8293	18.8939	42.2912	34.1032	21.7073	14.1766	43.1792	30.4122	87.8388	10.0178	15.9151	26.8792	29.5202	21.4221	26.3681	33.9053	27.8681	18.2377	7.12831	23.9458	45.99	46.1942	16.1332	4.72639			1.76268	15.6783	13.3261	27.0284	14.6225	11.7065	25.9251	22.5368	48.5331	29.2658	11.6981	11.0116	6.92016	5.32845
1.76999	50.2534	23.3789	53.4014	44.2249	14.466	67.7621	14.315	69.6348	7.14291	54.1235	18.4837	42.462	33.8789	21.7665	13.9201	43.7316	31.0997	89.8498	9.85197	15.601	26.3753	28.8304	20.9903	26.0328	35.1545	28.0529	17.7466	6.97088	23.6711	47.0157	46.119	15.7696	4.70164			1.76999	15.3516	13.089	28.2189	14.3155	11.4552	26.0181	22.1063	50.1456	30.8687	11.5135	10.7619	7.03616	5.26049
1.77731	50.0497	23.2363	52.7516	43.003	14.1631	65.9409	13.9699	70.2116	7.33016	53.252	18.1014	42.609	33.8526	21.8707	13.6778	43.8505	31.8308	91.8204	9.69752	15.3161	25.9505	28.5865	20.2835	25.7205	36.5552	27.8474	17.3772	6.82674	23.833	47.88	46.2365	15.433	4.71463			1.77731	15.0424	12.9026	29.6252	14.0318	11.2297	26.1307	21.6974	51.8747	32.6633	11.2736	10.5315	7.1571	5.23168
1.78462	49.8461	23.0938	52.1017	41.7812	13.8602	64.1197	13.6248	70.7885	7.5174	52.3806	17.719	42.7559	33.8262	21.9748	13.4355	43.9695	32.5619	93.7909	9.54307	15.0312	25.5257	28.3426	19.5766	25.4083	37.956	27.642	17.0078	6.68261	23.9948	48.7442	46.354	15.0965	4.72762			1.78462	14.7331	12.7163	31.0315	13.748	11.0043	26.2434	21.2884	53.6037	34.4579	11.0337	10.301	7.27803	5.20288
1.79194	49.6424	22.9512	51.4518	40.5593	13.5573	62.2985	13.2797	71.3653	7.70464	51.5092	17.3366	42.9028	33.7999	22.0789	13.1932	44.0883	33.2931	95.7614	9.38863	14.7463	25.1008	28.0987	18.8697	25.0961	39.3567	27.4365	16.6384	6.53848	24.1566	49.6085	46.4715	14.7599	4.7406			1.79194	14.4239	12.53	32.4378	13.4642	10.7788	26.356	20.8795	55.3328	36.2526	10.7937	10.0706	7.39896	5.17408
1.79925	49.4193	22.8107	50.8426	39.3706	13.2568	60.5889	12.9471	71.9664	7.89677	50.6696	16.9563	42.9369	33.7468	22.1267	12.9525	44.2334	34.0268	97.7149	9.23532	14.4641	24.66	27.8051	18.1964	24.7861	40.7725	27.1689	16.2717	6.39577	24.3221	50.5057	46.5856	14.4261	4.75849			1.79925	14.1165	12.3455	33.8651	13.1827	10.5566	26.4709	20.473	57.0705	38.0643	10.552	9.84217	7.52022	5.15116
1.80656	49.0078	22.6912	50.6275	38.5035	12.9802	59.9639	12.7361	72.8026	8.13632	50.139	16.5951	41.8759	33.4335	21.6277	12.7264	44.6318	34.7859	99.5024	9.09307	14.209	24.0641	27.0296	17.8493	24.499	42.3341	26.2979	15.9311	6.26687	24.5227	51.7234	46.6674	14.1188	4.82391			1.80656	13.8272	12.1781	35.4967	12.9226	10.3664	26.6076	20.091	58.8922	40.042	10.2926	9.63341	7.64465	5.18544
1.81388	48.5962	22.5717	50.4125	37.6364	12.7035	59.3389	12.5252	73.6389	8.37588	49.6085	16.2339	40.8149	33.1202	21.1287	12.5004	45.0303	35.545	101.29	8.95083	13.9538	23.4682	26.254	17.5023	24.2118	43.8957	25.4269	15.5905	6.13798	24.7233	52.941	46.7491	13.8116	4.88934			1.81388	13.5379	12.0108	37.1283	12.6625	10.1762	26.7442	19.7091	60.7139	42.0196	10.0332	9.42466	7.76908	5.21971
1.82119	48.1847	22.4521	50.1975	36.7693	12.4268	58.7139	12.3142	74.4751	8.61543	49.078	15.8727	39.7539	32.8069	20.6297	12.2744	45.4288	36.3041	103.077	8.80858	13.6987	22.8723	25.4785	17.1552	23.9246	45.4573	24.556	15.2499	6.00909	24.9238	54.1587	46.8308	13.5043	4.95476			1.82119	13.2486	11.8435	38.7599	12.4025	9.98601	26.8809	19.3271	62.5356	43.9973	9.77379	9.2159	7.89351	5.25398
1.82851	47.7676	22.3393	49.9161	35.934	12.1517	58.0594	12.1053	75.3278	8.84421	48.5418	15.514	38.7243	32.4785	20.1695	12.0494	45.8404	37.0637	104.878	8.66705	13.4451	22.2714	24.702	16.8097	23.6098	47.0277	23.7524	14.911	5.88119	25.078	55.3797	46.9136	13.1988	5.02434			1.82851	12.9606	11.6772	40.4032	12.1437	9.79841	26.9864	18.9469	64.3604	45.9837	9.51897	9.00844	8.01844	5.29336
1.83582	47.2669	22.327	48.6326	35.5794	11.8995	56.9597	11.9274	76.4291	8.9103	47.9199	15.1915	38.1684	31.9231	20.2943	11.8396	46.4494	37.8302	106.872	8.53636	13.2159	21.5954	23.9118	16.4888	22.8773	48.7319	23.9677	14.5985	5.76818	24.5308	56.6519	47.0121	12.919	5.15667			1.83582	12.691	11.5269	42.2223	11.905	9.65028	26.6206	18.5931	66.2315	48.1021	9.33341	8.82054	8.15086	5.40986
1.84313	46.7662	22.3148	47.349	35.2248	11.6472	55.86	11.7495	77.5304	8.97638	47.298	14.869	37.6125	31.3677	20.4192	11.6299	47.0584	38.5967	108.866	8.40566	12.9867	20.9195	23.1215	16.1678	22.1448	50.436	24.183	14.286	5.65518	23.9837	57.9242	47.1106	12.6392	5.28899			1.84313	12.4214	11.3765	44.0414	11.6663	9.50214	26.2549	18.2393	68.1027	50.2205	9.14785	8.63265	8.28328	5.52637
1.85045	46.2655	22.3026	46.0655	34.8702	11.395	54.7602	11.5716	78.6317	9.04247	46.6761	14.5466	37.0566	30.8123	20.5441	11.4202	47.6675	39.3632	110.86	8.27497	12.7575	20.2435	22.3313	15.8469	21.4123	52.1402	24.3982	13.9735	5.54218	23.4365	59.1964	47.209	12.3594	5.42132			1.85045	12.1518	11.2262	45.8605	11.4277	9.35401	25.8891	17.8855	69.9739	52.3388	8.96229	8.44475	8.4157	5.64288
1.85776	45.7764	22.2874	44.8167	34.5159	11.1435	53.6602	11.3949	79.7412	9.12178	46.0299	14.2247	36.5196	30.2565	20.6674	11.2109	48.2826	40.1293	112.843	8.14461	12.529	19.5767	21.555	15.5267	20.6811	53.8481	24.6203	13.6618	5.42976	22.8975	60.4693	47.2977	12.0805	5.55609			1.85776	11.8828	11.0748	47.6839	11.1896	9.20737	25.5234	17.5326	71.84	54.4601	8.77552	8.25746	8.54864	5.76263
1.86508	45.6554	22.1782	44.6636	34.1696	10.9149	52.5483	11.2582	81.1071	9.61696	44.6179	13.9204	36.5741	29.6893	20.7423	11.0174	49.0883	40.8852	114.471	8.02479	12.322	19.2009	21.2193	15.2299	19.9907	55.6739	25.0577	13.3762	5.33581	22.6172	61.7641	47.0775	11.8262	5.7675			1.86508	11.6328	10.8919	49.6409	10.9703	9.1079	25.1581	17.2071	73.5468	56.6736	8.55031	8.08905	8.6978	5.98416
1.87239	45.5344	22.069	44.5106	33.8232	10.6864	51.4365	11.1214	82.4729	10.1121	43.2059	13.6162	36.6287	29.1221	20.8172	10.8239	49.894	41.641	116.1	7.90497	12.1151	18.8251	20.8836	14.9331	19.3003	57.4998	25.4951	13.0906	5.24185	22.3369	63.0589	46.8573	11.5718	5.97891			1.87239	11.3827	10.709	51.5979	10.751	9.00843	24.7929	16.8816	75.2536	58.887	8.3251	7.92065	8.84697	6.20568
1.8797	45.4134	21.9598	44.3575	33.4769	10.4578	50.3246	10.9846	83.8388	10.6073	41.7938	13.312	36.6833	28.5549	20.8921	10.6304	50.6997	42.3969	117.728	7.78515	11.9081	18.4493	20.5479	14.6363	18.61	59.3257	25.9325	12.8049	5.14789	22.0565	64.3537	46.6371	11.3176	6.19032			1.8797	11.1327	10.5262	53.555	10.5317	8.90895	24.4276	16.5562	76.9604	61.1005	8.0999	7.75224	8.99613	6.42721
1.88702	45.2923	21.8506	44.2044	33.1305	10.2293	49.2128	10.8478	85.2048	11.1025	40.3819	13.0077	36.7378	27.9877	20.967	10.4368	51.5054	43.1527	119.356	7.66532	11.7012	18.0735	20.2121	14.3395	17.9196	61.1515	26.3699	12.5193	5.05394	21.7762	65.6485	46.4169	11.0633	6.40174			1.88702	10.8827	10.3433	55.512	10.3124	8.80948	24.0624	16.2307	78.6672	63.3139	7.87469	7.58384	9.14529	6.64874
1.89433	45.0164	21.5441	43.1212	32.7966	10.0231	49.2666	10.7545	86.8294	11.7446	39.3254	12.7384	36.7767	26.9183	20.758	10.2592	52.3363	43.8832	120.848	7.55566	11.5132	17.7217	19.6604	14.0652	17.6051	63.0165	26.8681	12.2587	4.9844	21.8624	66.3981	45.369	10.8322	6.69878			1.89433	10.6521	10.0003	57.5521	10.1108	8.77035	24.2182	15.9329	79.6108	65.5788	7.741	7.43307	9.31954	7.00006
1.90165	44.7404	21.2375	42.0377	32.4626	9.81704	49.3208	10.6612	88.4541	12.3866	38.269	12.4692	36.8156	25.8487	20.5489	10.0816	53.1671	44.6136	122.339	7.446	11.3252	17.37	19.1086	13.7909	17.2908	64.8815	27.3664	11.9981	4.91487	21.9488	67.1474	44.3208	10.6011	6.99585			1.90165	10.4216	9.65721	59.5922	9.90935	8.73125	24.3742	15.6351	80.554	67.8436	7.60735	7.28231	9.49379	7.35143
1.90896	44.4644	20.931	40.9541	32.1287	9.61094	49.375	10.5679	90.0789	13.0288	37.2126	12.1999	36.8546	24.7791	20.3397	9.90405	53.998	45.3441	123.83	7.33634	11.1372	17.0182	18.5568	13.5166	16.9764	66.7465	27.8646	11.7375	4.84534	22.0352	67.8967	43.2725	10.37	7.29292			1.90896	10.1911	9.31414	61.6323	9.70786	8.69214	24.5303	15.3372	81.4972	70.1085	7.47369	7.13155	9.66804	7.7028
1.91627	44.1884	20.6244	39.8706	31.7947	9.40483	49.4293	10.4747	91.7036	13.6709	36.1563	11.9306	36.8935	23.7095	20.1306	9.72645	54.8288	46.0745	125.322	7.22668	10.9493	16.6664	18.0049	13.2423	16.6621	68.6115	28.3629	11.4769	4.77581	22.1216	68.646	42.2243	10.1389	7.59			1.91627	9.96055	8.97108	63.6724	9.50636	8.65304	24.6863	15.0394	82.4404	72.3734	7.34004	6.98079	9.8423	8.05417
1.92359	44.0981	20.2063	39.3071	31.1149	9.21893	49.6844	10.4235	93.558	14.4768	35.602	11.6841	36.2702	23.233	20.3922	9.56387	55.1994	46.4267	126.688	7.04279	10.777	16.3375	17.4776	12.9884	16.2882	70.5974	28.9189	11.2384	4.73297	22.0204	69.7172	41.8738	9.92829	7.97601			1.92359	9.74877	8.74304	65.7413	9.32092	8.68273	24.6661	14.7672	83.7641	74.5832	7.21439	6.84508	10.0479	8.54704
1.9309	44.0138	19.7846	38.7605	30.4237	9.03368	49.946	10.3736	95.42	15.2881	35.064	11.4384	35.6253	22.7758	20.6692	9.40178	55.5549	46.7665	128.05	6.85647	10.6053	16.0093	16.9511	12.7352	15.9122	72.5873	29.4767	11.0007	4.691	21.9129	70.7988	41.546	9.71837	8.36492			1.9309	9.5376	8.51876	67.8111	9.13601	8.71466	24.6403	14.4958	85.1003	76.7911	7.08901	6.70986	10.2545	9.04453
1.93822	43.9296	19.3629	38.214	29.7325	8.84844	50.2076	10.3238	97.282	16.0994	34.5261	11.1927	34.9804	22.3186	20.9462	9.23969	55.9105	47.1063	129.412	6.67015	10.4336	15.6811	16.4245	12.4819	15.5363	74.5772	30.0346	10.7629	4.64903	21.8056	71.8805	41.2182	9.50845	8.75383			1.93822	9.32644	8.29448	69.8809	8.9511	8.74659	24.6144	14.2244	86.4364	78.9991	6.96363	6.57464	10.4611	9.54202
1.94553	43.8453	18.9412	37.6674	29.0414	8.66319	50.4693	10.274	99.1439	16.9107	33.9881	10.9469	34.3356	21.8614	21.2232	9.0776	56.266	47.4462	130.774	6.48383	10.2619	15.3529	15.898	12.2286	15.1604	76.5671	30.5924	10.5252	4.60706	21.6981	72.9622	40.8905	9.29853	9.14274			1.94553	9.11527	8.0702	71.9507	8.76619	8.77853	24.5885	13.953	87.7725	81.207	6.83825	6.43942	10.6677	10.0395
1.95284	43.6696	19.0654	36.8099	28.5514	8.49585	50.6182	10.2634	101.187	17.8932	33.7257	10.7211	33.8617	21.1134	21.4681	8.92938	56.9988	47.9022	131.483	6.23976	10.1036	15.0458	15.612	11.9937	14.7136	78.4112	31.0042	10.3066	4.59139	21.6419	73.5463	40.5036	9.10684	9.62942			1.95284	8.92165	7.94174	73.9417	8.59581	8.88303	24.7125	13.7048	89.016	83.3842	6.72059	6.3167	10.9105	10.6831
1.96016	43.4879	19.2261	35.9316	28.0749	8.3297	50.7596	10.2554	103.243	18.8872	33.4817	10.4965	33.3993	20.3458	21.7109	8.78209	57.7568	48.3659	132.149	5.99183	9.94608	14.7401	15.3422	11.76	14.262	80.2456	31.4061	10.0894	4.57749	21.5891	74.0971	40.1128	8.91636	10.1227			1.96016	8.72921	7.8197	75.9275	8.42641	8.9924	24.8466	13.4582	90.2534	85.5592	6.60344	6.19482	11.1556	11.3365
1.96747	43.306	19.3869	35.0532	27.5984	8.16356	50.901	10.2474	105.299	19.8812	33.2377	10.272	32.9369	19.5783	21.9537	8.63481	58.5148	48.8297	132.815	5.74389	9.7886	14.4344	15.0723	11.5264	13.8104	82.0799	31.808	9.87214	4.56358	21.5363	74.6478	39.722	8.72588	10.6159			1.96747	8.53678	7.69765	77.9133	8.257	9.10176	24.9807	13.2117	91.4907	87.7342	6.4863	6.07294	11.4008	11.9898
1.97479	43.1243	19.5476	34.1749	27.122	7.99742	51.0424	10.2394	107.355	20.8752	32.9937	10.0474	32.4744	18.8107	22.1965	8.48752	59.2728	49.2935	133.481	5.49596	9.63112	14.1288	14.8025	11.2927	13.3589	83.9143	32.21	9.65489	4.54967	21.4835	75.1986	39.3312	8.53541	11.1091			1.97479	8.34434	7.57561	79.899	8.0876	9.21113	25.1148	12.9651	92.7281	89.9093	6.36916	5.95106	11.6459	12.6432
1.9821	42.2098	19.5972	33.9383	26.597	7.84696	51.4032	10.2651	109.54	22.0372	32.4667	9.84015	31.6225	18.0801	22.4858	8.16202	59.3015	49.1082	132.625	5.38847	9.48501	13.8424	14.5148	11.0754	13.1117	85.7092	32.8698	9.45425	4.55942	21.9509	75.2305	39.2306	8.36087	11.7103			1.9821	8.16789	7.4701	81.8919	7.93128	9.39638	25.2739	12.7394	93.3597	92.0831	6.25937	5.8401	11.9313	13.4439
1.98941	41.2194	19.6352	33.7683	26.0669	7.69813	51.7869	10.2943	111.739	23.2166	31.9104	9.63468	30.7301	17.3533	22.7798	7.81802	59.2546	48.8556	131.611	5.29555	9.34008	13.558	14.2253	10.8599	12.8857	87.4999	33.5563	9.25534	4.57163	22.4724	75.2084	39.1601	8.18798	12.3228			1.98941	7.9931	7.3663	83.8855	7.77633	9.58952	25.4357	12.5158	93.9284	94.2567	6.15034	5.73028	12.221	14.2599
1.99673	40.229	19.6733	33.5984	25.5369	7.5493	52.1705	10.3235	113.938	24.3961	31.3541	9.42922	29.8377	16.6266	23.0739	7.47403	59.2077	48.6031	130.598	5.20263	9.19515	13.2736	13.9358	10.6443	12.6597	89.2907	34.2429	9.05642	4.58383	22.9938	75.1864	39.0896	8.0151	12.9352			1.99673	7.81831	7.2625	85.8791	7.62138	9.78265	25.5974	12.2923	94.4972	96.4303	6.04131	5.62046	12.5106	15.076
2.00404	39.2386	19.7114	33.4284	25.0068	7.40047	52.5542	10.3528	116.137	25.5755	30.7979	9.22376	28.9453	15.8998	23.3679	7.13004	59.1607	48.3505	129.584	5.10971	9.05021	12.9892	13.6463	10.4288	12.4337	91.0815	34.9294	8.8575	4.59604	23.5153	75.1644	39.019	7.84222	13.5476			2.00404	7.64352	7.15869	87.8727	7.46643	9.97578	25.7591	12.0688	95.0659	98.6039	5.93228	5.51064	12.8002	15.8919
2.01136	39.0297	19.8266	33.2578	24.3611	7.2652	53.0328	10.4091	118.418	26.9173	29.7022	9.03499	28.292	15.7276	23.6618	6.97401	59.7502	48.4096	129.059	5.0228	8.90667	12.7223	13.3898	10.1442	12.2188	92.0974	35.6469	8.67291	4.62806	24.1161	75.6521	37.5346	7.68319	14.2685			2.01136	7.48298	7.06168	89.7889	7.32315	10.2446	25.4656	11.8635	96.1023	100.695	5.83017	5.41107	13.1325	16.8487
2.01867	38.9327	19.9528	33.0871	23.6989	7.13187	53.5251	10.4692	120.71	28.2825	28.5294	8.84862	27.6729	15.6349	23.9556	6.84488	60.4308	48.5133	128.603	4.93676	8.76332	12.4579	13.138	9.84981	12.0053	93.0023	36.3687	8.49035	4.66293	24.7283	76.2126	35.8477	7.52614	15.005			2.01867	7.32449	6.96565	91.6941	7.18155	10.5242	25.1068	11.6609	97.2057	102.775	5.72905	5.31297	13.4709	17.8256
2.02598	38.8357	20.079	32.9164	23.0367	6.99854	54.0173	10.5294	123.002	29.6475	27.3565	8.66224	27.0538	15.5421	24.2494	6.71576	61.1114	48.6171	128.148	4.85071	8.61997	12.1935	12.8863	9.55537	11.7919	93.9073	37.0906	8.3078	4.69778	25.3404	76.7732	34.1608	7.36909	15.7414			2.02598	7.16599	6.86961	93.5993	7.03995	10.8038	24.7481	11.4583	98.309	104.855	5.62793	5.21487	13.8093	18.8024
2.0333	38.7387	20.2053	32.7457	22.3744	6.8652	54.5095	10.5896	125.295	31.0127	26.1837	8.47587	26.4347	15.4493	24.5432	6.58663	61.792	48.7208	127.692	4.76466	8.47662	11.9291	12.6345	9.26093	11.5785	94.8122	37.8124	8.12525	4.73265	25.9526	77.3337	32.4739	7.21205	16.4778			2.0333	7.00749	6.77357	95.5044	6.89835	11.0833	24.3894	11.2557	99.4124	106.935	5.52681	5.11677	14.1477	19.7793
2.04061	38.1745	20.5	32.0343	21.9913	6.74348	55.122	10.6738	127.496	32.5329	25.5014	8.30686	25.7902	15.3687	24.8083	6.46654	62.2649	48.6867	126.668	4.65965	8.34967	11.6807	12.3923	9.05721	11.3267	95.958	38.5059	7.95513	4.78414	26.0715	77.667	30.7291	7.0671	17.3188			2.04061	6.86174	6.6832	97.3155	6.76709	11.4394	23.8223	11.0687	99.6034	108.457	5.43225	5.0293	14.4249	20.8805
2.04793	37.5236	20.826	31.2227	21.6599	6.62391	55.7567	10.7626	129.681	34.082	24.9101	8.14106	25.141	15.2903	25.068	6.34813	62.6992	48.6271	125.538	4.55112	8.22575	11.4353	12.1517	8.87032	11.0678	97.1485	39.194	7.78732	4.83871	26.0989	77.9581	28.9736	6.92441	18.179			2.04793	6.71835	6.59387	99.1092	6.63775	11.8096	23.2167	10.8845	99.6252	109.877	5.33889	4.94381	14.6908	22.0047
2.05524	36.8727	21.152	30.411	21.3285	6.50434	56.3914	10.8513	131.865	35.6311	24.3187	7.97527	24.4917	15.2119	25.3277	6.22972	63.1336	48.5674	124.408	4.4426	8.10184	11.19	11.9112	8.68342	10.8089	98.339	39.8821	7.6195	4.89329	26.1263	78.2493	27.218	6.78171	19.0393			2.05524	6.57496	6.50455	100.903	6.5084	12.1799	22.611	10.7004	99.6471	111.296	5.24554	4.85831	14.9566	23.129
2.06255	36.2218	21.478	29.5994	20.9971	6.38476	57.0262	10.94	134.049	37.1801	23.7274	7.80948	23.8425	15.1335	25.5875	6.1113	63.5679	48.5078	123.278	4.33407	7.97793	10.9446	11.6706	8.49652	10.5499	99.5294	40.5702	7.45169	4.94786	26.1537	78.5404	25.4625	6.63901	19.8996			2.06255	6.43157	6.41523	102.697	6.37906	12.5501	22.0054	10.5162	99.669	112.715	5.15219	4.77282	15.2225	24.2532
2.06987	35.9605	21.8808	29.0716	20.6095	6.27505	57.8024	11.0548	135.84	38.877	23.3831	7.66057	23.3014	15.0647	25.8148	6.00055	63.6299	48.5953	123.254	4.25255	7.8618	10.714	11.44	8.32117	10.3451	100.26	41.4801	7.29483	5.01793	26.8313	78.7847	24.9793	6.50693	20.8653			2.06987	6.2995	6.33069	104.155	6.25876	13.0024	21.6635	10.3452	98.8281	114.456	5.06503	4.69986	15.3502	25.4796
2.07718	35.7892	22.3013	28.6095	20.2089	6.16761	58.6112	11.1756	137.541	40.6079	23.0959	7.51556	22.7852	14.9982	26.0348	5.89156	63.6059	48.7169	123.485	4.17726	7.74747	10.4869	11.2117	8.14849	10.1528	100.884	42.4411	7.1405	5.09158	27.6591	79.0181	24.7898	6.37731	21.8552			2.07718	6.17005	6.24725	105.535	6.14055	13.4736	21.3826	10.1773	97.7881	116.271	4.97929	4.62981	15.4459	26.7297
2.0845	35.618	22.7218	28.1473	19.8084	6.06018	59.4201	11.2964	139.241	42.3388	22.8087	7.37055	22.2691	14.9317	26.2547	5.78257	63.5819	48.8385	123.716	4.10198	7.63315	10.2598	10.9834	7.9758	9.9605	101.508	43.4022	6.98617	5.16523	28.4869	79.2516	24.6003	6.24768	22.8452			2.0845	6.0406	6.16382	106.916	6.02233	13.9448	21.1016	10.0093	96.7481	118.086	4.89356	4.55974	15.5417	27.9797
2.09181	35.4467	23.1423	27.6851	19.4078	5.95274	60.2289	11.4172	140.941	44.0698	22.5215	7.22554	21.753	14.8652	26.4746	5.67358	63.558	48.96	123.948	4.0267	7.51882	10.0326	10.755	7.80312	9.76819	102.132	44.3632	6.83184	5.23888	29.3147	79.485	24.4109	6.11806	23.8352			2.09181	5.91115	6.08039	108.297	5.90412	14.416	20.8207	9.84139	95.708	119.901	4.80783	4.48968	15.6375	29.2297
2.09912	34.8218	23.6572	27.2161	18.9424	5.85498	61.1928	11.5676	142.956	45.9414	22.3279	7.09617	21.2791	14.8059	26.727	5.57109	64.0417	49.02	122.604	3.9554	7.35922	9.81927	10.5369	7.64079	9.58452	103.228	44.8883	6.68729	5.32712	30.2619	79.6519	24.2145	5.99952	24.9342			2.09912	5.79157	6.00108	109.468	5.79424	14.977	20.6149	9.68495	95.6658	120.908	4.72786	4.43412	15.905	30.5608
2.10644	34.0699	24.1984	26.7452	18.4589	5.75992	62.2001	11.7262	145.058	47.8524	22.1605	6.97118	20.8171	14.7486	26.9886	5.47043	64.6675	49.0627	120.82	3.88522	7.18694	9.60979	10.3217	7.48135	9.40328	104.456	45.2913	6.54549	5.41945	31.2426	79.8001	24.0163	5.88408	26.0639			2.10644	5.67476	5.92293	110.58	5.68669	15.5631	20.4302	9.53173	95.903	121.688	4.64951	4.38262	16.2205	31.9146
2.11375	33.3181	24.7397	26.2743	17.9754	5.66486	63.2073	11.8848	147.161	49.7634	21.9931	6.8462	20.3551	14.6914	27.2502	5.36977	65.2934	49.1055	119.036	3.81504	7.01466	9.4003	10.1065	7.32192	9.22203	105.683	45.6943	6.40368	5.51179	32.2232	79.9483	23.818	5.76865	27.1935			2.11375	5.55795	5.84477	111.692	5.57913	16.1492	20.2455	9.37851	96.1402	122.467	4.57116	4.33112	16.5361	33.2684
2.12107	32.5662	25.281	25.8034	17.4919	5.5698	64.2146	12.0435	149.263	51.6744	21.8258	6.72121	19.893	14.6341	27.5117	5.26911	65.9192	49.1482	117.252	3.74486	6.84237	9.19082	9.89125	7.16249	9.04079	106.911	46.0973	6.26188	5.60412	33.2039	80.0965	23.6197	5.65321	28.3231			2.12107	5.44114	5.76662	112.805	5.47158	16.7354	20.0607	9.22529	96.3774	123.247	4.4928	4.27962	16.8516	34.6222
2.12838	31.8527	25.4883	25.5293	17.1074	5.48576	64.6278	12.2348	150.606	53.7186	21.6837	6.61014	19.6042	14.5817	27.4957	5.17431	65.7713	48.6426	115.318	3.67821	6.72478	8.9942	9.68629	7.0124	8.86776	108.015	47.09	6.12884	5.70956	34.3103	80.4536	23.1934	5.55204	29.5662			2.12838	5.33298	5.69225	113.31	5.37232	17.417	20.0439	9.08394	96.2603	122.743	4.41977	4.24703	17.0147	36.0381
2.13569	31.1519	25.5843	25.3207	16.7558	5.4054	64.8431	12.4369	151.695	55.8071	21.55	6.50372	19.373	14.531	27.3871	5.08147	65.3655	47.9542	113.335	3.61274	6.62542	8.80187	9.48476	6.86542	8.69745	109.079	48.2792	5.99872	5.81937	35.4588	80.8804	22.6911	5.45562	30.8472			2.13569	5.22771	5.61914	113.612	5.27583	18.1305	20.0831	8.94655	96.0252	121.811	4.3485	4.22074	17.127	37.4748
2.14301	30.4511	25.6803	25.1122	16.4043	5.32503	65.0584	12.6391	152.784	57.8957	21.4163	6.39729	19.1418	14.4802	27.2785	4.98863	64.9597	47.2658	111.351	3.54727	6.52605	8.60953	9.28322	6.71844	8.52716	110.142	49.4683	5.8686	5.92917	36.6072	81.3071	22.1887	5.3592	32.1281			2.14301	5.12243	5.54604	113.915	5.17934	18.844	20.1223	8.80916	95.7901	120.879	4.27724	4.19446	17.2393	38.9115
2.15032	29.7503	25.7763	24.9036	16.0527	5.24467	65.2737	12.8413	153.873	59.9842	21.2827	6.29087	18.9106	14.4294	27.17	4.89578	64.5539	46.5774	109.368	3.48181	6.42668	8.4172	9.08169	6.57146	8.35686	111.205	50.6575	5.73848	6.03898	37.7557	81.7338	21.6864	5.26278	33.409			2.15032	5.01716	5.47293	114.218	5.08284	19.5575	20.1614	8.67177	95.555	119.947	4.20597	4.16817	17.3516	40.3481
2.15764	29.3859	26.4042	24.4485	15.7295	5.17686	66.0875	13.0771	155.007	62.195	21.1766	6.1964	18.6337	14.3818	26.8051	4.80878	64.599	45.6933	107.248	3.39199	6.33335	8.23664	8.89019	6.43293	8.19519	111.689	51.7633	5.61619	6.16061	39.0211	81.2775	21.3852	5.18428	34.8049			2.15764	4.91953	5.40465	114.672	4.99555	20.3715	20.1346	8.54791	95.6026	119.401	4.1403	4.16596	17.8316	41.8285
2.16495	29.1532	27.2401	23.8969	15.4173	5.11396	67.1355	13.3261	156.158	64.4535	21.0814	6.10661	18.3389	14.3353	26.3399	4.72406	64.8205	44.7326	105.076	3.29265	6.24238	8.06068	8.70261	6.29771	8.03689	111.946	52.8366	5.49695	6.28686	40.3325	80.4757	21.1627	5.11279	36.2458			2.16495	4.8249	5.33826	115.187	4.91185	21.2248	20.0818	8.42935	95.7608	119.006	4.07682	4.17316	18.4555	43.3259
2.17226	28.9205	28.076	23.3452	15.1051	5.05107	68.1834	13.575	157.31	66.7121	20.9861	6.01682	18.0441	14.2889	25.8747	4.63934	65.0421	43.7719	102.903	3.19331	6.15141	7.88472	8.51503	6.16249	7.8786	112.203	53.9098	5.37771	6.41312	41.6437	79.6739	20.9402	5.04129	37.6867			2.17226	4.73026	5.27187	115.702	4.82815	22.0782	20.0292	8.31078	95.919	118.611	4.01333	4.18037	19.0793	44.8233
2.17958	28.6878	28.9119	22.7936	14.793	4.98817	69.2313	13.8239	158.461	68.9707	20.8908	5.92703	17.7492	14.2425	25.4096	4.55462	65.2636	42.8112	100.73	3.09397	6.06044	7.70876	8.32745	6.02727	7.7203	112.46	54.9831	5.25847	6.53937	42.955	78.8722	20.7176	4.9698	39.1276			2.17958	4.63563	5.20547	116.216	4.74446	22.9315	19.9764	8.19221	96.0773	118.216	3.94985	4.18757	19.7031	46.3207
2.18689	28.456	29.8713	22.3109	14.5407	4.94077	70.5263	14.1063	158.846	71.3085	20.8236	5.84763	17.4506	14.1989	25.3344	4.47592	65.6139	42.3591	98.4339	3.02278	5.97561	7.54326	8.1494	5.89964	7.57384	113.15	56.1492	5.14613	6.67855	44.383	78.025	20.2886	4.9214	40.6818			2.18689	4.54811	5.1456	115.701	4.6713	23.891	19.9648	7.8903	95.7505	117.897	3.89261	4.22393	20.2582	47.8432
2.19421	28.2246	30.8869	21.8595	14.3157	4.90041	71.9334	14.4039	158.881	73.6822	20.7691	5.77296	17.1501	14.1567	25.4365	4.39996	66.0227	42.1381	96.0817	2.96436	5.89357	7.38251	7.97568	5.77547	7.43275	114.036	57.3576	5.03691	6.82361	45.8639	77.1573	19.7658	4.88349	42.2877			2.19421	4.46383	5.0887	114.718	4.60294	24.8986	19.9717	7.50511	95.2035	117.613	3.83822	4.27355	20.7821	49.3771
2.20152	27.9932	31.9024	21.4082	14.0907	4.86005	73.3405	14.7014	158.917	76.0559	20.7145	5.69829	16.8497	14.1145	25.5385	4.32399	66.4316	41.917	93.7294	2.90595	5.81152	7.22177	7.80196	5.6513	7.29167	114.922	58.566	4.9277	6.96867	47.3448	76.2895	19.243	4.84559	43.8935			2.20152	4.37955	5.03179	113.734	4.53458	25.9063	19.9786	7.11991	94.6564	117.329	3.78383	4.32316	21.3059	50.911
2.20884	27.7618	32.9179	20.9568	13.8657	4.81969	74.7477	14.999	158.953	78.4297	20.66	5.62361	16.5492	14.0724	25.6406	4.24803	66.8404	41.6959	91.3772	2.84754	5.72948	7.06102	7.62824	5.52712	7.15058	115.808	59.7743	4.81849	7.11372	48.8258	75.4218	18.7202	4.80768	45.4993			2.20884	4.29527	4.97488	112.751	4.46621	26.914	19.9856	6.73471	94.1093	117.044	3.72943	4.37278	21.8298	52.4449
2.21615	27.3195	34.0504	20.6832	13.6491	4.7978	76.4218	15.3284	158.852	80.8541	20.6336	5.55814	15.9138	14.0353	25.6774	4.17804	67.0394	40.6965	89.177	2.79164	5.49013	6.90938	7.46344	5.40969	7.02715	116.31	61.2383	4.71533	7.2765	50.3947	74.8512	18.3839	4.79955	47.2111			2.21615	4.21783	4.92667	111.643	4.40915	28.0319	19.985	6.54694	92.5772	115.941	3.68124	4.45738	22.4492	53.9874
2.22346	26.7668	35.2441	20.5028	13.437	4.78557	78.2355	15.6744	158.679	83.3051	20.622	5.49749	15.1031	14.0008	25.6801	4.11119	67.1285	39.2898	87.0563	2.73705	5.16846	6.76252	7.3033	5.29579	6.91296	116.612	62.836	4.61534	7.44856	52.0096	74.4362	18.1452	4.807	48.9783			2.22346	4.14397	4.883	110.469	4.35801	29.2076	19.9805	6.4625	90.5296	114.408	3.63628	4.56029	23.1185	55.5345
2.23078	26.214	36.4378	20.3224	13.2248	4.77335	80.0493	16.0204	158.507	85.7561	20.6104	5.43683	14.2924	13.9664	25.6827	4.04433	67.2176	37.8831	84.9356	2.68246	4.84679	6.61566	7.14316	5.18189	6.79877	116.913	64.4338	4.51535	7.62061	53.6245	74.0212	17.9065	4.81445	50.7456			2.23078	4.07012	4.83934	109.295	4.30686	30.3832	19.976	6.37806	88.482	112.875	3.59132	4.6632	23.7878	57.0815
2.23809	25.6613	37.6315	20.1419	13.0127	4.76112	81.8631	16.3665	158.334	88.2071	20.5988	5.37618	13.4817	13.932	25.6854	3.97748	67.3067	36.4763	82.8149	2.62788	4.52512	6.46879	6.98302	5.06799	6.68458	117.215	66.0315	4.41536	7.79267	55.2394	73.6062	17.6678	4.82191	52.5128			2.23809	3.99626	4.79568	108.122	4.25571	31.5588	19.9715	6.29361	86.4344	111.343	3.54637	4.76612	24.4571	58.6286
2.2454	25.0147	38.9309	19.8643	12.8085	4.76767	83.7817	16.7401	157.878	90.7685	20.6186	5.32338	13.0412	13.9052	25.7622	3.9162	67.4841	35.4944	80.7284	2.57557	4.35854	6.32981	6.83107	4.96001	6.57652	117.166	67.7104	4.32068	7.99253	56.96	73.2433	17.1546	4.86912	54.3712			2.2454	3.92898	4.76296	106.583	4.21585	32.8477	19.7946	6.22193	84.284	109.68	3.50706	4.90643	25.3403	60.1639
2.25272	24.3118	40.2936	19.5284	12.6091	4.78546	85.7632	17.1302	157.251	93.396	20.6573	5.2753	12.8225	13.8829	25.8834	3.85827	67.7145	34.7671	78.6623	2.52463	4.28492	6.19554	6.68404	4.85557	6.47213	116.907	69.4378	4.22918	8.20905	58.744	72.9118	16.4768	4.94016	56.2842			2.25272	3.86563	4.73679	104.827	4.18274	34.2045	19.5144	6.1579	82.072	107.939	3.47114	5.06917	26.3516	61.6922
2.26003	23.6089	41.6563	19.1925	12.4096	4.80326	87.7447	17.5204	156.624	96.0235	20.696	5.22722	12.6038	13.8607	26.0047	3.80035	67.945	34.0397	76.5961	2.47369	4.2113	6.06128	6.537	4.75112	6.36775	116.648	71.1653	4.13768	8.42557	60.5281	72.5803	15.799	5.01121	58.1973			2.26003	3.80228	4.71062	103.07	4.14964	35.5612	19.2342	6.09387	79.8599	106.198	3.43522	5.23191	27.3629	63.2205
2.26735	22.906	43.019	18.8566	12.2102	4.82106	89.7262	17.9105	155.997	98.651	20.7346	5.17913	12.3852	13.8384	26.1259	3.74242	68.1754	33.3124	74.53	2.42274	4.13769	5.92701	6.38997	4.64668	6.26337	116.389	72.8927	4.04617	8.64209	62.3121	72.2487	15.1212	5.08225	60.1104			2.26735	3.73894	4.68445	101.313	4.11653	36.918	18.9539	6.02984	77.6478	104.457	3.3993	5.39465	28.3743	64.7488
2.27466	22.1961	44.4749	18.5572	12.0182	4.85703	91.703	18.3221	155.531	100.931	20.8115	5.13779	12.1691	13.8261	26.1796	3.68946	67.2886	32.1597	72.9098	2.37389	4.06867	5.79958	6.25033	4.54738	6.20343	115.507	73.9993	3.95929	8.89817	64.1566	70.8584	14.697	5.20848	62.0941			2.27466	3.6841	4.67	99.445	4.04307	38.3888	18.5682	5.9912	75.6896	102.597	3.31707	5.59398	29.3286	66.1355
2.28198	21.4813	45.9944	18.2828	11.8312	4.90541	93.6767	18.7482	155.175	102.975	20.9144	5.10104	11.9548	13.8207	26.1871	3.63991	65.6384	30.7163	71.5941	2.32645	4.0028	5.6768	6.11575	4.4516	6.17385	114.199	74.6815	3.87557	9.18129	66.0424	68.7444	14.4461	5.37242	64.1263			2.28198	3.63507	4.66356	97.5009	3.94201	39.9376	18.1104	5.96991	73.9049	100.655	3.2032	5.81832	30.2439	67.4255
2.28929	20.7665	47.5139	18.0083	11.6443	4.9538	95.6503	19.1744	154.819	105.019	21.0174	5.06429	11.7405	13.8152	26.1946	3.59036	63.9882	29.2729	70.2785	2.27901	3.93693	5.55402	5.98117	4.35581	6.14428	112.891	75.3638	3.79184	9.4644	67.9283	66.6305	14.1952	5.53636	66.1584			2.28929	3.58604	4.65712	95.5568	3.84096	41.4864	17.6526	5.94863	72.1201	98.714	3.08932	6.04265	31.1592	68.7154
2.2966	20.0517	49.0334	17.7338	11.4574	5.00218	97.624	19.6005	154.463	107.062	21.1203	5.02755	11.5262	13.8097	26.2022	3.5408	62.338	27.8295	68.9629	2.23157	3.87106	5.43125	5.84659	4.26003	6.11471	111.583	76.046	3.70812	9.74751	69.8141	64.5166	13.9442	5.7003	68.1906			2.2966	3.53702	4.65068	93.6126	3.73991	43.0352	17.1948	5.92734	70.3354	96.7727	2.97545	6.26699	32.0745	70.0054
2.30392	19.4915	50.5343	17.5551	11.2774	5.06841	99.6274	20.0422	153.508	109.052	21.2699	4.9973	11.318	13.8181	26.253	3.45783	61.1823	26.9436	67.2484	2.18604	3.80909	5.3144	5.71862	4.16874	6.11309	110.725	76.9403	3.6284	10.0767	71.8527	62.9965	13.6964	5.936	69.7954			2.30392	3.4999	4.53736	91.5678	3.69628	44.6962	16.9696	5.9264	68.1992	94.7235	2.91236	6.52383	33.2297	71.3551
2.31123	19.0512	52.0207	17.4507	11.1027	5.14848	101.654	20.4961	152.086	110.999	21.4557	4.9721	11.1145	13.8372	26.3375	3.34891	60.4107	26.4905	65.224	2.14199	3.75015	5.20215	5.59578	4.08094	6.13317	110.215	77.9992	3.55181	10.4416	74.0099	61.9376	13.4509	6.22744	71.0682			2.31123	3.47202	4.34102	89.4447	3.69724	46.4443	16.9249	5.94125	65.79	92.5906	2.88873	6.80591	34.5712	72.7512
2.31854	18.6109	53.5072	17.3463	10.928	5.22855	103.681	20.95	150.665	112.947	21.6415	4.9469	10.911	13.8563	26.422	3.23998	59.639	26.0375	63.1997	2.09795	3.69122	5.0899	5.47295	3.99315	6.15325	109.706	79.0581	3.47522	10.8066	76.1671	60.8787	13.2054	6.51888	72.341			2.31854	3.44414	4.14469	87.3216	3.6982	48.1925	16.8803	5.95611	63.3808	90.4576	2.86509	7.088	35.9128	74.1473
2.32586	18.1706	54.9936	17.2419	10.7533	5.30862	105.707	21.4039	149.244	114.894	21.8274	4.92169	10.7076	13.8754	26.5065	3.13106	58.8674	25.5845	61.1753	2.0539	3.63228	4.97766	5.35011	3.90535	6.17333	109.197	80.117	3.39862	11.1716	78.3242	59.8199	12.9599	6.81031	73.6139			2.32586	3.41627	3.94835	85.1985	3.69916	49.9406	16.8356	5.97097	60.9716	88.3247	2.84145	7.37009	37.2544	75.5434
2.33317	17.724	56.6319	16.8901	10.5848	5.40648	107.279	21.8694	147.715	116.4	22.0677	4.90546	10.5147	13.9119	25.9234	3.05995	58.3593	24.9886	59.5046	2.00651	3.57687	4.8705	5.23312	3.82147	6.21989	108.314	81.4046	3.32549	11.5859	80.5714	58.5634	12.6931	7.18828	75.1572			2.33317	3.40173	3.87011	82.9843	3.71055	51.7966	16.5795	6.00694	58.4882	86.3333	2.82199	7.68076	38.6764	76.9031
2.34049	17.2717	58.404	16.3202	10.4218	5.51999	108.449	22.3453	146.093	117.516	22.356	4.89712	10.3311	13.964	24.7522	3.02215	58.0833	24.267	58.1455	1.95617	3.52458	4.76783	5.12127	3.74103	6.28977	107.1	82.8936	3.25542	12.0436	82.8979	57.1329	12.4076	7.64248	76.9386			2.34049	3.39895	3.89589	80.6897	3.73112	53.7476	16.137	6.06151	55.9394	84.4666	2.80619	8.0166	40.1694	78.2307
2.3478	16.8195	60.1761	15.7504	10.2588	5.63351	109.62	22.8211	144.47	118.632	22.6443	4.88879	10.1475	14.016	23.5809	2.98435	57.8073	23.5454	56.7864	1.90584	3.47228	4.66515	5.00941	3.6606	6.35966	105.886	84.3827	3.18534	12.5014	85.2245	55.7024	12.1221	8.09669	78.7201			2.3478	3.39616	3.92167	78.3951	3.75169	55.6986	15.6945	6.11607	53.3907	82.6	2.79039	8.35245	41.6625	79.5583
2.35512	16.3673	61.9482	15.1805	10.0958	5.74703	110.791	23.297	142.848	119.748	22.9326	4.88045	9.96388	14.068	22.4097	2.94654	57.5313	22.8237	55.4273	1.85551	3.41998	4.56248	4.89756	3.58017	6.42954	104.672	85.8717	3.11526	12.9591	87.551	54.2718	11.8366	8.55089	80.5015			2.35512	3.39338	3.94745	76.1005	3.77226	57.6496	15.252	6.17064	50.8419	80.7333	2.77459	8.6883	43.1555	80.8859
2.36243	16.0333	63.7738	14.866	9.90006	5.87826	111.996	23.7825	141.101	121.065	23.2817	4.88482	9.79311	14.1396	21.6315	2.91157	57.4344	22.3706	53.7068	1.81136	3.37106	4.46418	4.79078	3.50311	6.52358	103.193	87.1274	3.04815	13.467	89.5281	52.7903	11.5791	9.10238	82.3469			2.36243	3.40335	3.95792	73.7234	3.80197	59.6875	14.8827	6.25058	48.9389	78.6151	2.76378	9.05078	44.687	82.194
2.36974	15.8174	65.6528	14.8063	9.6716	6.02719	113.236	24.2777	139.229	122.581	23.6916	4.90189	9.63513	14.2308	21.2458	2.87942	57.5163	22.1854	51.6258	1.7734	3.3255	4.37025	4.68906	3.42941	6.64171	101.447	88.1501	2.984	14.0248	91.1565	51.2579	11.3497	9.75098	84.2561			2.36974	3.42605	3.95311	71.2638	3.84081	61.8123	14.5865	6.35584	47.6807	76.2459	2.75795	9.43985	46.2568	83.4824
2.37706	15.6015	67.5318	14.7467	9.44313	6.17612	114.475	24.7728	137.358	124.097	24.1014	4.91895	9.47716	14.3219	20.86	2.84727	57.5981	22.0002	49.5447	1.73544	3.27995	4.27632	4.58734	3.35571	6.75985	99.7015	89.1728	2.91986	14.5827	92.7848	49.7255	11.1202	10.3996	86.1653			2.37706	3.44875	3.9483	68.8043	3.87965	63.9371	14.2903	6.4611	46.4224	73.8766	2.75212	9.82891	47.8267	84.7709
2.38437	15.3855	69.4107	14.687	9.21467	6.32505	115.715	25.2679	135.487	125.613	24.5112	4.93601	9.31918	14.413	20.4742	2.81513	57.68	21.815	47.4637	1.69747	3.23439	4.18239	4.48561	3.28202	6.87799	97.9559	90.1956	2.85571	15.1405	94.4132	48.1931	10.8907	11.0482	88.0745			2.38437	3.47145	3.9435	66.3447	3.91849	66.0619	13.9941	6.56637	45.1642	71.5073	2.74629	10.218	49.3966	86.0594
2.39168	15.1726	71.0238	14.6428	9.02568	6.49157	117.398	25.6556	133.516	127.355	24.9373	4.96903	9.17452	14.49	20.0875	2.7852	57.9492	21.6841	46.0379	1.66093	3.19189	4.09223	4.38821	3.2112	7.01821	96.2567	91.229	2.7941	15.7014	96.0939	47.3023	10.6668	11.7988	89.7577			2.39168	3.50594	3.96958	64.2998	3.96674	68.0683	13.6579	6.70611	44.2247	69.1332	2.74715	10.636	51.03	86.4508
2.399	14.9631	72.3359	14.6161	8.88132	6.678	119.582	25.9217	131.434	129.351	25.3818	5.0201	9.04493	14.5511	19.6997	2.75779	58.4302	21.6147	45.3532	1.626	3.15284	4.00632	4.29568	3.14362	7.18341	94.6099	92.2745	2.73534	16.2656	97.8337	47.137	10.4492	12.6647	91.1854			2.399	3.55375	4.03061	62.7239	4.02563	69.9408	13.2763	6.88483	43.6459	66.7536	2.75556	11.0867	52.7354	85.8276
2.40631	14.7535	73.6481	14.5894	8.73697	6.86442	121.765	26.1878	129.352	131.347	25.8264	5.07117	8.91534	14.6121	19.3119	2.73037	58.9112	21.5453	44.6685	1.59106	3.11379	3.92042	4.20315	3.07605	7.34862	92.9631	93.3199	2.67658	16.8299	99.5735	46.9717	10.2317	13.5306	92.613			2.40631	3.60156	4.09163	61.148	4.08453	71.8133	12.8947	7.06356	43.0671	64.374	2.76398	11.5373	54.4408	85.2044
2.41363	14.544	74.9603	14.5627	8.59261	7.05085	123.949	26.4539	127.27	133.344	26.2709	5.12224	8.78575	14.6732	18.9241	2.70296	59.3922	21.4759	43.9838	1.55613	3.07475	3.83451	4.11062	3.00848	7.51382	91.3162	94.3654	2.61783	17.3941	101.313	46.8064	10.0141	14.3965	94.0406			2.41363	3.64937	4.15266	59.5721	4.14342	73.6858	12.5131	7.24229	42.4883	61.9944	2.77239	11.988	56.1462	84.5813
2.42094	14.2915	76.202	14.5284	8.45265	7.25564	125.846	26.5079	125.1	135.075	26.8299	5.19186	8.66856	14.7916	18.2246	2.67754	59.8649	21.4257	43.294	1.52246	3.03917	3.75207	4.02171	2.94334	7.70092	90.0882	95.2962	2.56122	18.0441	102.962	46.6351	9.80239	15.363	95.5848			2.42094	3.70966	4.22482	57.7366	4.21357	75.7261	12.1598	7.46703	41.9	60.5048	2.78891	12.4345	57.8733	84.4157
2.42826	13.9838	77.3534	14.4846	8.31832	7.48398	127.374	26.2897	122.819	136.467	27.5357	5.28528	8.56726	14.9835	17.1253	2.65468	60.3271	21.4001	42.5973	1.49041	3.00805	3.67408	3.93745	2.88135	7.91612	89.3974	96.0799	2.50739	18.8039	104.493	46.4558	9.59829	16.4585	97.2784			2.42826	3.78594	4.31128	55.5681	4.29816	77.9814	11.8427	7.75078	41.2995	60.1568	2.81583	12.8756	59.6283	84.837
2.43557	13.6762	78.5047	14.4407	8.184	7.71231	128.904	26.0715	120.537	137.859	28.2416	5.37869	8.46596	15.1754	16.026	2.63181	60.7892	21.3745	41.9008	1.45837	2.97693	3.59609	3.85318	2.81935	8.13131	88.7065	96.8637	2.45356	19.5637	106.025	46.2766	9.39419	17.554	98.972			2.43557	3.86222	4.39774	53.3997	4.38275	80.2367	11.5255	8.03453	40.6991	59.8088	2.84275	13.3166	61.3834	85.2583
2.44288	13.3686	79.656	14.3968	8.04967	7.94065	130.433	25.8533	118.256	139.251	28.9474	5.47211	8.36466	15.3674	14.9268	2.60895	61.2514	21.349	41.2041	1.42632	2.94581	3.5181	3.76892	2.75735	8.3465	88.0157	97.6474	2.39972	20.3236	107.557	46.0974	9.19009	18.6496	100.666			2.44288	3.9385	4.4842	51.2312	4.46734	82.492	11.2084	8.31829	40.0986	59.4609	2.86967	13.7576	63.1384	85.6797
2.4502	13.0743	80.8679	14.3945	7.91938	8.18764	132.252	25.8793	115.898	140.328	29.5711	5.57796	8.27404	15.5857	14.2033	2.58807	61.3033	21.3363	40.507	1.39539	2.91979	3.44346	3.68764	2.69744	8.58392	87.2007	98.8345	2.34772	21.044	109.185	45.5553	8.99188	19.8403	101.87			2.4502	4.02869	4.58276	49.5371	4.5639	84.6377	10.8909	8.65849	39.5202	58.7078	2.90466	14.2692	64.7497	85.8721
2.45751	12.7994	82.1678	14.4529	7.79496	8.4618	134.496	26.2611	113.429	140.947	30.0751	5.70196	8.19899	15.8425	14.0275	2.57008	60.7574	21.3426	39.8092	1.36607	2.9012	3.37369	3.61071	2.64057	8.85374	86.2047	100.61	2.29839	21.7071	110.956	44.4843	8.80227	21.1697	102.362			2.45751	4.13915	4.69894	48.5345	4.67792	86.6236	10.5726	9.08099	38.974	57.3641	2.95142	14.8837	66.1514	85.7308
2.46482	12.5244	83.4677	14.5114	7.67054	8.73597	136.739	26.6428	110.96	141.565	30.579	5.82595	8.12394	16.0993	13.8518	2.5521	60.2114	21.3488	39.1113	1.33674	2.88261	3.30392	3.53377	2.5837	9.12357	85.2087	102.385	2.24906	22.3701	112.725	43.4132	8.61265	22.4991	102.854			2.46482	4.24961	4.81513	47.5319	4.79195	88.6096	10.2544	9.50349	38.4278	56.0205	2.99817	15.4982	67.5531	85.5894
2.47214	12.2495	84.7677	14.5698	7.54612	9.01013	138.983	27.0246	108.49	142.184	31.083	5.94994	8.04889	16.3562	13.6761	2.53411	59.6655	21.3551	38.4134	1.30742	2.86401	3.23415	3.45684	2.52682	9.39339	84.2127	104.16	2.19973	23.0332	114.496	42.3422	8.42304	23.8285	103.346			2.47214	4.36007	4.93131	46.5294	4.90597	90.5955	9.93617	9.92599	37.8816	54.6768	3.04492	16.1127	68.9548	85.4481
2.47945	12.0055	86.4091	14.6464	7.42542	9.23818	141.137	27.1974	105.984	142.47	31.6562	6.1043	7.98258	16.3685	13.5279	2.51799	59.0883	21.4005	37.7189	1.27905	2.85182	3.16745	3.38235	2.47176	9.68783	83.1104	105.953	2.15195	23.8051	116.317	41.3926	8.23901	25.2429	103.895			2.47945	4.4854	5.0607	45.6191	5.03328	92.8057	9.71772	10.413	37.3135	53.4283	3.10095	16.7676	70.108	85.2207
2.48677	11.8129	88.618	14.7533	7.31091	9.38958	143.144	27.023	103.416	142.206	32.3445	6.30912	7.9308	15.9747	13.4255	2.50497	58.4592	21.5109	37.0301	1.25226	2.85025	3.10586	3.31192	2.4197	10.0232	81.8311	107.777	2.10675	24.7578	118.223	40.6449	8.06427	26.7983	104.537			2.48677	4.63543	5.21203	44.8624	5.18267	95.3886	9.6651	11.0071	36.7091	52.3381	3.1724	17.4894	70.848	84.8502
2.49408	11.6203	90.8269	14.8603	7.19641	9.54099	145.151	26.8485	100.847	141.941	33.0328	6.51393	7.87902	15.5808	13.3231	2.49194	57.83	21.6213	36.3412	1.22547	2.84868	3.04426	3.24149	2.36763	10.3585	80.5519	109.6	2.06155	25.7105	120.129	39.8972	7.88953	28.3537	105.18			2.49408	4.78547	5.36336	44.1057	5.33206	97.9715	9.61248	11.6013	36.1047	51.2478	3.24385	18.2113	71.588	84.4798
2.5014	11.4277	93.0358	14.9672	7.0819	9.69239	147.159	26.674	98.2791	141.677	33.721	6.71874	7.82724	15.1869	13.2207	2.47892	57.2009	21.7318	35.6523	1.19868	2.84711	2.98266	3.17106	2.31557	10.6939	79.2727	111.424	2.01634	26.6632	122.035	39.1494	7.71479	29.9091	105.822			2.5014	4.9355	5.51469	43.3489	5.48145	100.554	9.55986	12.1954	35.5003	50.1575	3.3153	18.9332	72.328	84.1093
2.50871	11.2383	95.0333	15.0876	6.88174	9.92103	149.066	26.743	95.6287	141.341	34.609	6.95118	7.78272	15.0686	13.1429	2.46768	56.8941	21.873	34.9697	1.17269	2.85247	2.92378	3.10287	2.26558	11.0569	77.9896	113.048	1.97247	27.4077	123.995	38.526	7.5451	31.5332	106.577			2.50871	5.10209	5.68011	42.6546	5.64718	102.987	9.50987	12.8584	34.9278	49.0804	3.39959	19.6985	73.2463	83.3745
2.51602	11.055	96.6282	15.2336	6.51861	10.2966	150.784	27.2754	92.8222	140.872	35.877	7.2362	7.75202	15.4748	13.1118	2.45984	57.2005	22.0728	34.2991	1.14822	2.871	2.87007	3.03894	2.21951	11.4726	76.699	114.291	1.93113	27.7561	126.056	38.1393	7.38501	33.288	107.546			2.51602	5.30019	5.87238	42.079	5.84399	105.133	9.46492	13.6526	34.416	48.0284	3.50831	20.5464	74.5036	81.9463
2.52334	10.8718	98.2232	15.3796	6.15547	10.6722	152.502	27.8077	90.0156	140.402	37.1451	7.52121	7.72132	15.8809	13.0807	2.45199	57.507	22.2726	33.6285	1.12375	2.88953	2.81637	2.97502	2.17344	11.8883	75.4085	115.534	1.88979	28.1044	128.117	37.7525	7.22491	35.0428	108.516			2.52334	5.49829	6.06464	41.5035	6.04081	107.28	9.41996	14.4468	33.9041	46.9764	3.61703	21.3943	75.761	80.5181
2.53065	10.6885	99.8182	15.5255	5.79233	11.0479	154.221	28.34	87.2091	139.932	38.4131	7.80622	7.69063	16.2871	13.0496	2.44415	57.8134	22.4724	32.9579	1.09929	2.90806	2.76266	2.9111	2.12737	12.3039	74.118	116.777	1.84845	28.4528	130.178	37.3657	7.06482	36.7976	109.485			2.53065	5.69639	6.2569	40.9279	6.23762	109.426	9.37501	15.241	33.3923	45.9244	3.72576	22.2421	77.0184	79.0899
2.53797	10.4814	101.652	15.6866	5.51009	11.4458	155.881	28.8747	84.3542	139.308	39.749	8.12205	7.666	16.631	13.0258	2.43978	58.1093	22.7013	32.2954	1.07558	2.93433	2.71156	2.84938	2.08386	12.7469	73.0114	118.15	1.80907	28.9897	132.214	36.9489	6.9091	38.6022	110.403			2.53797	5.91446	6.46418	40.3553	6.45371	111.351	9.32457	16.1024	32.8804	44.7754	3.84979	23.1362	78.1793	77.7806
2.54528	10.222	104.01	15.8809	5.40515	11.8926	157.415	29.4145	81.3935	138.347	41.2338	8.50542	7.65469	16.8383	13.0179	2.44303	58.3824	22.994	31.651	1.05354	2.97759	2.66615	2.79251	2.04595	13.2497	72.3079	119.807	1.77399	29.9402	134.195	36.4661	6.76297	40.5159	111.21			2.54528	6.17631	6.70437	39.7891	6.71205	112.79	9.26214	17.1111	32.3685	43.4135	4.0074	24.1313	79.1286	76.7321
2.55259	9.96265	106.367	16.0751	5.30021	12.3394	158.949	29.9544	78.4327	137.386	42.7186	8.8888	7.64338	17.0457	13.01	2.44626	58.6553	23.2866	31.0065	1.0315	3.02084	2.62075	2.73564	2.00805	13.7525	71.6045	121.464	1.7389	30.8908	136.176	35.9834	6.61684	42.4295	112.017			2.55259	6.43816	6.94456	39.2229	6.97039	114.229	9.1997	18.1198	31.8566	42.0516	4.165	25.1265	80.0779	75.6836
2.55991	9.70328	108.725	16.2694	5.19527	12.7862	160.483	30.4942	75.4719	136.425	44.2034	9.27217	7.63207	17.2531	13.0022	2.44951	58.9284	23.5793	30.362	1.00946	3.0641	2.57536	2.67877	1.97014	14.2553	70.9011	123.121	1.70382	31.8412	138.156	35.5006	6.47072	44.3432	112.823			2.55991	6.7	7.18475	38.6568	7.22874	115.668	9.13726	19.1286	31.3446	40.6897	4.3226	26.1216	81.0272	74.6351
2.56722	9.47019	111.045	16.4632	5.0931	13.2554	162.028	30.9315	73.1236	135.351	45.7422	9.68806	7.62541	17.5915	13.004	2.45918	58.968	23.8969	29.7267	0.988208	3.11704	2.53254	2.62391	1.9348	14.7767	69.9932	124.421	1.67234	32.8104	140.061	35.0052	6.32827	46.2682	113.348			2.56722	6.98486	7.44058	38.0322	7.50858	117.496	9.07685	20.1954	30.7486	39.5349	4.47605	27.1641	82.001	73.7887
2.57454	9.30401	113.272	16.6558	4.998	13.7817	163.6	31.1079	72.3338	133.988	47.4183	10.1867	7.6306	18.2635	13.0305	2.48524	58.4139	24.2782	29.1147	0.968946	3.19465	2.49629	2.57418	1.90598	15.3453	68.565	124.814	1.65002	33.8272	141.771	34.4775	6.19519	48.2221	113.156			2.57454	7.32828	7.73619	37.2589	7.84314	120.312	9.02163	21.4102	29.9387	38.9072	4.61892	28.3272	83.037	73.4563
2.58185	9.13783	115.499	16.8484	4.9029	14.308	165.172	31.2843	71.544	132.625	49.0944	10.6853	7.63578	18.9355	13.057	2.5113	57.8598	24.6595	28.5026	0.949684	3.27226	2.46004	2.52444	1.87716	15.914	67.1369	125.206	1.6277	34.8439	143.48	33.9498	6.0621	50.1759	112.963			2.58185	7.6717	8.0318	36.4856	8.17771	123.129	8.9664	22.625	29.1287	38.2794	4.76179	29.4902	84.073	73.1239
2.58916	8.97165	117.726	17.041	4.8078	14.8343	166.744	31.4608	70.7542	131.263	50.7705	11.1839	7.64096	19.6074	13.0835	2.53736	57.3056	25.0408	27.8906	0.930421	3.34986	2.4238	2.47471	1.84834	16.4827	65.7088	125.598	1.60538	35.8607	145.19	33.4222	5.92902	52.1298	112.771			2.58916	8.01511	8.32741	35.7123	8.51227	125.945	8.91118	23.8397	28.3188	37.6517	4.90466	30.6533	85.109	72.7915
2.59648	8.80807	119.89	17.2584	4.71526	15.3815	167.841	31.7246	69.9481	130.198	52.4642	11.7141	7.64964	20.3236	13.1227	2.5713	56.6232	25.4432	27.2878	0.91211	3.43902	2.38984	2.4267	1.82178	17.0763	64.3642	126.111	1.58825	36.9167	146.854	32.91	5.79892	54.1206	112.378			2.59648	8.38383	8.63959	34.9362	8.87104	128.456	8.87179	25.0994	27.5145	37.0238	5.07589	31.8627	86.0409	72.1194
2.60379	8.65227	121.869	17.5496	4.63038	15.9913	167.517	32.2496	69.0934	130.024	54.2106	12.3382	7.66875	21.1715	13.1994	2.62877	55.5575	25.9083	26.7126	0.896637	3.56265	2.36272	2.38386	1.80196	17.7446	63.2694	126.982	1.58662	38.09	148.382	32.4445	5.67772	56.2219	111.384			2.60379	8.8281	9.00124	34.1514	9.3021	130.053	8.87966	26.493	26.7274	36.3952	5.33182	33.2105	86.6623	70.433
2.61111	8.49646	123.847	17.8408	4.5455	16.6011	167.194	32.7745	68.2386	129.85	55.957	12.9622	7.68787	22.0194	13.2762	2.68623	54.4919	26.3735	26.1374	0.881165	3.68629	2.33559	2.34102	1.78214	18.4128	62.1746	127.853	1.58499	39.2632	149.91	31.9789	5.55651	58.3233	110.391			2.61111	9.27237	9.36288	33.3666	9.73316	131.65	8.88753	27.8865	25.9403	35.7668	5.58774	34.5583	87.2836	68.7467
2.61842	8.34066	125.826	18.132	4.46063	17.2109	166.87	33.2994	67.3839	129.676	57.7034	13.5863	7.70698	22.8673	13.3529	2.7437	53.4262	26.8387	25.5622	0.865692	3.80992	2.30847	2.29818	1.76232	19.0811	61.0798	128.724	1.58336	40.4365	151.438	31.5133	5.4353	60.4246	109.398			2.61842	9.71664	9.72453	32.5818	10.1642	133.248	8.8954	29.2801	25.1532	35.1382	5.84367	35.9061	87.905	67.0603
2.62573	8.18714	127.626	18.4324	4.37896	17.8394	166.479	33.8168	66.316	129.243	59.4875	14.2388	7.72873	23.7019	13.3478	2.80978	52.4927	27.3215	24.9958	0.852206	3.94622	2.2832	2.25675	1.74432	19.7664	60.0282	129.385	1.58888	41.6247	152.716	31.1173	5.3164	62.532	108.501			2.62573	10.1879	10.105	31.839	10.6213	134.922	8.91161	30.705	24.4314	34.472	6.1091	37.2645	88.5094	65.5085
2.63305	8.04173	128.793	18.7657	4.30871	18.5341	165.848	34.3071	64.491	127.892	61.4057	14.9918	7.75985	24.4888	13.0521	2.90646	52.0286	27.8666	24.4604	0.845773	4.1275	2.26453	2.22034	1.73277	20.5125	59.1301	129.3	1.61982	42.8663	153.111	30.9687	5.20569	64.6612	107.95			2.63305	10.7548	10.5523	31.2449	11.1709	136.87	8.95743	32.241	23.9415	33.6717	6.4083	38.6609	89.0536	64.4342
2.64036	7.89631	129.96	19.099	4.23846	19.2289	165.216	34.7975	62.666	126.542	63.3239	15.7449	7.79096	25.2757	12.7564	3.00314	51.5644	28.4117	23.925	0.83934	4.30878	2.24585	2.18393	1.72122	21.2585	58.2321	129.214	1.65075	44.1078	153.506	30.8201	5.09498	66.7903	107.398			2.64036	11.3217	10.9995	30.6509	11.7204	138.819	9.00324	33.777	23.4515	32.8715	6.7075	40.0573	89.5978	63.36
2.64768	7.7509	131.128	19.4323	4.1682	19.9236	164.585	35.2879	60.841	125.191	65.2421	16.498	7.82208	26.0626	12.4606	3.09983	51.1003	28.9568	23.3896	0.832907	4.49006	2.22718	2.14752	1.70967	22.0045	57.334	129.129	1.68168	45.3493	153.9	30.6715	4.98427	68.9194	106.847			2.64768	11.8887	11.4468	30.0569	12.27	140.767	9.04906	35.313	22.9616	32.0712	7.00671	41.4537	90.1421	62.2857
2.65499	7.60743	132.392	19.7747	4.10208	20.6335	163.906	35.7872	59.1535	123.787	67.1677	17.2057	7.85553	26.9366	12.26	3.20698	50.5237	29.5157	22.862	0.830091	4.68496	2.2099	2.11241	1.69953	22.7648	56.1863	129.2	1.7224	46.596	154.119	30.511	4.87527	71.0461	106.503			2.65499	12.4755	11.9156	29.4659	12.8447	142.692	9.10375	36.8687	22.4765	31.3076	7.31417	42.9111	90.6812	61.2284
2.6623	7.47236	134.075	20.1562	4.0537	21.4084	163.023	36.3253	58.058	122.155	69.1257	17.7181	7.89898	28.1857	12.4688	3.35922	49.4633	30.1338	22.368	0.842851	4.93848	2.19861	2.0829	1.69544	23.5865	53.9639	129.948	1.80527	47.8646	153.579	30.2994	4.77363	73.1625	107.056			2.6623	13.1474	12.4766	28.8884	13.5275	144.517	9.19667	38.509	22.0123	30.7015	7.65723	44.6308	91.1981	60.2441
2.66962	7.33728	135.758	20.5377	4.00533	22.1834	162.141	36.8634	56.9624	120.523	71.0837	18.2306	7.94243	29.4347	12.6775	3.51147	48.4028	30.752	21.874	0.85561	5.19201	2.18732	2.05339	1.69135	24.4082	51.7415	130.696	1.88813	49.1332	153.039	30.0877	4.672	75.2789	107.609			2.66962	13.8194	13.0377	28.3109	14.2102	146.341	9.28959	40.1493	21.548	30.0954	8.00028	46.3505	91.7151	59.2597
2.67693	7.20221	137.44	20.9193	3.95696	22.9584	161.258	37.4014	55.8669	118.892	73.0417	18.7431	7.98589	30.6838	12.8863	3.66371	47.3424	31.3701	21.38	0.868369	5.44553	2.17602	2.02388	1.68726	25.2299	49.5191	131.443	1.971	50.4018	152.498	29.8761	4.57036	77.3952	108.161			2.67693	14.4914	13.5987	27.7334	14.893	148.166	9.38251	41.7896	21.0837	29.4894	8.34333	48.0702	92.2321	58.2753
2.68425	7.06874	138.867	21.3101	3.91258	23.7447	160.335	37.7957	54.7271	117.228	74.9369	19.3337	8.0316	31.956	13.1087	3.82909	46.4126	31.9876	20.8926	0.885476	5.71274	2.16569	1.99579	1.68489	26.0645	47.4582	132.042	2.0649	51.6343	151.917	29.6236	4.47	79.5044	108.382			2.68425	15.1848	14.1825	27.1493	15.5984	149.809	9.48317	43.44	20.624	28.8876	8.69486	49.7739	92.6934	57.4081
2.69156	6.9439	138.921	21.7507	3.88959	24.592	159.198	37.4195	53.35	115.394	76.4963	20.343	8.08938	33.3522	13.4045	4.06489	46.1823	32.6019	20.4403	0.925879	6.05324	2.16052	1.97531	1.69178	26.9682	46.2629	131.845	2.21789	52.6731	151.114	29.152	4.37646	81.5749	106.826			2.69156	15.9923	14.8882	26.53	16.425	150.473	9.62533	45.1451	20.1892	28.3083	9.09186	51.3918	92.8567	57.1687
2.69887	6.81906	138.975	22.1914	3.86661	25.4392	158.061	37.0432	51.9729	113.56	78.0557	21.3524	8.14716	34.7484	13.7004	4.30069	45.952	33.2161	19.9881	0.966282	6.39374	2.15535	1.95483	1.69867	27.8719	45.0677	131.648	2.37088	53.7119	150.312	28.6803	4.28291	83.6454	105.27			2.69887	16.7999	15.5939	25.9108	17.2516	151.138	9.76748	46.8501	19.7543	27.729	9.48885	53.0097	93.02	56.9294
2.70619	6.69422	139.029	22.632	3.84362	26.2865	156.924	36.667	50.5957	111.726	79.615	22.3617	8.20494	36.1446	13.9962	4.53649	45.7218	33.8303	19.5358	1.00668	6.73424	2.15018	1.93435	1.70556	28.7756	43.8724	131.45	2.52387	54.7508	149.509	28.2087	4.18937	85.7159	103.714			2.70619	17.6074	16.2996	25.2915	18.0782	151.802	9.90963	48.5551	19.3194	27.1498	9.88584	54.6277	93.1834	56.69
2.7135	6.57063	139.157	23.0814	3.82384	27.1417	155.756	36.3375	49.2882	109.825	81.2768	23.3884	8.2645	37.5705	14.3038	4.78729	45.4634	34.4169	19.0887	1.05092	7.08776	2.14561	1.9153	1.71517	29.691	42.7029	131.152	2.68668	55.774	148.703	27.7761	4.09678	87.777	102.161			2.7135	18.4467	17.0272	24.6844	18.9245	152.418	10.0578	50.2536	18.8886	26.5746	10.2914	56.263	93.3298	56.3456
2.72082	6.45573	139.791	23.5912	3.82628	28.0521	154.367	36.3323	48.4626	107.46	83.6482	24.5353	8.33638	39.2016	14.6931	5.14198	45.01	34.812	18.6771	1.12175	7.53149	2.14525	1.90614	1.7436	30.6874	41.7119	130.154	2.91756	56.6893	147.873	27.6143	4.01084	89.7731	100.634			2.72082	19.5053	17.9067	24.1614	19.9071	152.693	10.2476	51.9064	18.4856	26.0278	10.756	58.0188	93.3591	55.2742
2.72813	6.34083	140.425	24.101	3.82871	28.9625	152.977	36.3272	47.6371	105.094	86.0195	25.6822	8.40826	40.8328	15.0824	5.49668	44.5567	35.2071	18.2655	1.19258	7.97523	2.14488	1.89698	1.77204	31.6838	40.7208	129.157	3.14843	57.6047	147.044	27.4524	3.92489	91.7692	99.1068			2.72813	20.5639	18.7862	23.6385	20.8897	152.968	10.4374	53.5593	18.0827	25.4809	11.2206	59.7747	93.3885	54.2028
2.73544	6.22593	141.06	24.6108	3.83114	29.8728	151.588	36.322	46.8116	102.728	88.3908	26.8291	8.48013	42.464	15.4717	5.85137	44.1034	35.6022	17.8539	1.2634	8.41896	2.14451	1.88782	1.80047	32.6802	39.7297	128.16	3.37931	58.52	146.215	27.2906	3.83895	93.7652	97.5797			2.73544	21.6225	19.6658	23.1155	21.8723	153.243	10.6272	55.2121	17.6797	24.9341	11.6852	61.5306	93.4178	53.1313
2.74276	6.11194	141.647	25.11	3.83577	30.7555	150.226	36.3038	45.9878	100.356	90.7103	27.9882	8.55317	44.1228	15.8712	6.22079	43.6469	35.9999	17.4459	1.33699	8.87432	2.14448	1.87983	1.83243	33.6864	38.7785	127.26	3.61748	59.468	145.466	27.1639	3.75369	95.7102	95.9899			2.74276	22.7004	20.5641	22.5961	22.8593	153.49	10.8218	56.8708	17.28	24.3906	12.1572	63.3083	93.3582	52.0617
2.75007	6.00661	141.787	25.5076	3.86138	31.3735	149.116	36.162	45.1808	97.9182	92.5359	29.2632	8.63732	46.0456	16.3687	6.73061	43.1603	36.4227	17.0726	1.43691	9.44048	2.14766	1.88301	1.89802	34.7856	38.2078	127.29	3.92524	60.727	145.492	27.3717	3.67499	97.1685	93.803			2.75007	23.9625	21.6419	22.1097	23.8881	153.467	11.0633	58.5847	16.9105	23.8799	12.6997	65.2946	92.4507	51.009
2.75739	5.90129	141.928	25.9051	3.887	31.9916	148.007	36.0201	44.3738	95.481	94.3615	30.5383	8.72147	47.9684	16.8662	7.24043	42.6736	36.8455	16.6993	1.53682	10.0066	2.15083	1.88617	1.96362	35.8849	37.637	127.32	4.23299	61.986	145.518	27.5795	3.59628	98.6267	91.6161			2.75739	25.2246	22.7197	21.6233	24.917	153.444	11.3047	60.2986	16.5409	23.3691	13.2421	67.2808	91.5431	49.9564
2.7647	5.79596	142.068	26.3027	3.91261	32.6096	146.898	35.8783	43.5668	93.0438	96.1871	31.8133	8.80562	49.8912	17.3637	7.75025	42.1869	37.2683	16.326	1.63674	10.5728	2.15401	1.88935	2.02921	36.9842	37.0662	127.351	4.54075	63.245	145.544	27.7873	3.51758	100.085	89.4292			2.7647	26.4867	23.7975	21.1369	25.9458	153.421	11.546	62.0125	16.1715	22.8584	13.7846	69.2671	90.6355	48.9038
2.77201	5.68572	142.207	26.7026	3.93948	33.2417	145.763	35.7614	42.7616	90.5897	98.0332	33.0961	8.89038	51.8281	17.8695	8.26715	41.6863	37.7138	15.9549	1.73826	11.1479	2.15734	1.89327	2.0985	38.0907	36.4969	127.294	4.85299	64.4873	145.52	28.0031	3.43931	101.535	87.2564			2.77201	27.7625	24.8867	20.653	26.9898	153.411	11.7895	63.695	15.8041	22.3501	14.3325	71.1972	89.7298	47.8374
2.77933	5.50338	142.335	27.1371	3.98489	34.081	144.264	36.0111	41.9824	87.8875	100.181	34.492	8.98406	53.9725	18.4969	8.88822	40.9795	38.4925	15.6168	1.86331	11.855	2.16295	1.90831	2.22208	39.3031	35.9479	125.958	5.23109	65.4832	144.758	28.3377	3.36736	102.862	85.2915			2.77933	29.2399	26.1428	20.2058	28.2558	153.594	12.063	64.9153	15.4682	21.8773	14.9608	72.302	88.8515	46.5674
2.78664	5.32104	142.462	27.5716	4.0303	34.9202	142.766	36.2609	41.2032	85.1854	102.329	35.888	9.07775	56.1168	19.1244	9.50929	40.2728	39.2711	15.2786	1.98837	12.5619	2.16856	1.92334	2.34566	40.5155	35.399	124.621	5.60919	66.4792	143.997	28.6722	3.29542	104.188	83.3265			2.78664	30.7173	27.399	19.7586	29.5218	153.778	12.3366	66.1355	15.1323	21.4045	15.5891	73.4069	87.9733	45.2974
2.79396	5.13869	142.589	28.0062	4.07571	35.7595	141.267	36.5107	40.424	82.4832	104.478	37.284	9.17144	58.2611	19.7519	10.1304	39.5661	40.0497	14.9405	2.11342	13.269	2.17416	1.93838	2.46925	41.7279	34.85	123.285	5.9873	67.4752	143.235	29.0067	3.22347	105.515	81.3616			2.79396	32.1947	28.6551	19.3114	30.7878	153.961	12.6101	67.3558	14.7963	20.9317	16.2174	74.5118	87.095	44.0275
2.80127	4.95901	142.736	28.4319	4.12164	36.5974	139.75	36.7644	39.636	79.8029	106.62	38.6839	9.26533	60.4124	20.3842	10.7583	38.8776	40.8294	14.6033	2.23912	13.978	2.17985	1.95376	2.59541	42.9367	34.291	121.968	6.36733	68.4744	142.441	29.3443	3.15172	106.843	79.392			2.80127	33.6794	29.909	18.8654	32.0527	154.101	12.8871	68.5879	14.4615	20.4601	16.8413	75.6511	86.1769	42.7817
2.80858	4.85843	143.481	28.5972	4.18298	37.3948	137.686	37.1343	38.5857	77.7714	108.579	40.2023	9.36543	62.7693	21.1606	11.5908	38.7325	41.6417	14.2967	2.38393	14.7481	2.18783	1.97928	2.79832	44.0373	33.4347	121.222	6.80475	69.5695	140.701	29.7741	3.08596	108.21	77.2811			2.80858	35.3786	31.0953	18.4578	33.2821	152.953	13.2665	70.1709	14.1576	20.0256	17.3362	77.8161	84.073	42.2542
2.8159	4.75785	144.226	28.7625	4.24431	38.1922	135.622	37.5041	37.5356	75.7399	110.537	41.7207	9.46552	65.1263	21.9369	12.4232	38.5874	42.454	13.9902	2.52874	15.5182	2.19581	2.0048	3.00123	45.1378	32.5783	120.476	7.24217	70.6645	138.961	30.2039	3.0202	109.576	75.1702			2.8159	37.0778	32.2816	18.0502	34.5116	151.806	13.6459	71.7539	13.8538	19.5911	17.8311	79.981	81.969	41.7267
2.82321	4.65727	144.971	28.9278	4.30564	38.9896	133.558	37.874	36.4853	73.7084	112.496	43.2391	9.56562	67.4832	22.7133	13.2557	38.4422	43.2662	13.6836	2.67355	16.2883	2.20379	2.03032	3.20414	46.2383	31.722	119.73	7.67959	71.7595	137.221	30.6337	2.95444	110.943	73.0593			2.82321	38.7771	33.4679	17.6426	35.741	150.658	14.0252	73.3369	13.55	19.1566	18.326	82.146	79.865	41.1992
2.83053	4.55671	145.716	29.0938	4.36699	39.7866	131.494	38.2438	35.4356	71.6771	114.456	44.7574	9.66572	69.84	23.4899	14.0885	38.2963	44.0782	13.3771	2.81838	17.0587	2.21178	2.05586	3.40718	47.3384	30.8656	118.984	8.11707	72.8535	135.48	31.0636	2.88869	112.308	70.9482			2.83053	40.4764	34.6549	17.235	36.971	149.511	14.4048	74.9197	13.2462	18.7221	18.8213	84.3092	77.7614	40.6713
2.83784	4.473	146.584	29.862	4.44008	40.199	129.87	38.5545	34.7209	69.8224	116.721	46.2612	9.76911	72.1103	24.4268	15.1799	37.5374	44.6195	13.0987	2.97698	18.0576	2.22316	2.0916	3.70582	48.0923	30.019	118.445	8.59964	73.1122	133.512	31.5868	2.82856	112.751	68.6907			2.83784	42.2837	36.3959	16.8658	38.6117	148.542	14.9387	76.3456	12.9717	18.325	19.6036	85.159	75.979	39.816
2.84515	4.3893	147.451	30.6302	4.51317	40.6114	128.246	38.8651	34.0062	67.9677	118.986	47.7649	9.8725	74.3807	25.3637	16.2713	36.7785	45.1608	12.8203	3.13558	19.0565	2.23454	2.12735	4.00445	48.8463	29.1723	117.905	9.08221	73.3709	131.545	32.11	2.76842	113.193	66.4331			2.84515	44.0909	38.137	16.4965	40.2523	147.573	15.4726	77.7714	12.6972	17.928	20.386	86.0087	74.1965	38.9607
2.85247	4.3056	148.318	31.3984	4.58626	41.0239	126.622	39.1758	33.2915	66.113	121.251	49.2686	9.97589	76.651	26.3005	17.3626	36.0196	45.7021	12.5419	3.29418	20.0554	2.24593	2.1631	4.30309	49.6002	28.3256	117.365	9.56479	73.6297	129.577	32.6332	2.70828	113.635	64.1756			2.85247	45.8982	39.878	16.1273	41.8931	146.604	16.0066	79.1972	12.4227	17.5309	21.1683	86.8584	72.414	38.1054
2.85978	4.22189	149.185	32.1666	4.65934	41.4363	124.999	39.4865	32.5768	64.2583	123.516	50.7723	10.0793	78.9213	27.2374	18.454	35.2606	46.2434	12.2636	3.45277	21.0543	2.25731	2.19885	4.60173	50.3541	27.479	116.825	10.0474	73.8884	127.609	33.1564	2.64815	114.077	61.9181			2.85978	47.7054	41.619	15.7581	43.5337	145.635	16.5405	80.623	12.1481	17.1338	21.9506	87.7082	70.6315	37.25
2.8671	4.13553	150.81	32.7913	4.73987	42.4091	122.577	40.1972	31.9054	62.958	124.997	52.544	10.1832	81.2316	28.3378	19.8267	33.8833	47.0102	12.0094	3.61901	22.2709	2.27271	2.24591	5.00282	51.2536	26.9595	115.675	10.5591	74.2062	126.308	33.8026	2.59293	114.792	60.5002			2.8671	49.8322	43.1014	15.4235	45.3054	144.014	17.0876	81.1754	11.8985	16.7711	22.7904	89.3244	68.2579	36.5387
2.87441	4.04908	152.459	33.4117	4.82062	43.3991	120.132	40.9201	31.2353	61.6748	126.453	54.324	10.2872	83.5432	29.4433	21.208	32.487	47.784	11.756	3.78549	23.4942	2.28824	2.29332	5.40705	52.1575	26.4501	114.506	11.0717	74.5259	125.026	34.4526	2.53786	115.516	59.1082			2.87441	51.9688	44.5759	15.09	47.0811	142.372	17.635	81.7009	11.6496	16.4093	23.6321	90.9643	65.866	35.8318
2.88172	3.96263	154.107	34.032	4.90138	44.3892	117.686	41.643	30.5652	60.3917	127.91	56.1041	10.3911	85.8547	30.5488	22.5893	31.0906	48.5577	11.5026	3.95196	24.7175	2.30376	2.34072	5.81129	53.0614	25.9407	113.338	11.5843	74.8455	123.746	35.1026	2.4828	116.239	57.7161			2.88172	54.1055	46.0504	14.7565	48.8569	140.731	18.1825	82.2263	11.4007	16.0476	24.4737	92.6041	63.4742	35.1249
2.88904	3.87618	155.756	34.6524	4.98213	45.3792	115.24	42.366	29.8952	59.1085	129.366	57.8841	10.4951	88.1663	31.6543	23.9706	29.6943	49.3315	11.2492	4.11844	25.9408	2.31929	2.38814	6.21553	53.9653	25.4313	112.169	12.0969	75.1652	122.465	35.7527	2.42773	116.963	56.3241			2.88904	56.2421	47.5249	14.423	50.6326	139.089	18.7299	82.7518	11.1518	15.6859	25.3153	94.244	61.0823	34.4181
2.89635	3.80482	156.461	35.2966	5.06698	46.5351	112.624	43.4241	29.2693	57.3441	130.376	59.7759	10.5976	91.0182	32.9194	25.584	29.4255	50.07	11.0165	4.28727	27.3487	2.34079	2.44871	6.72604	54.9173	24.9459	111.944	12.6291	74.0652	120.186	36.5275	2.37696	116.012	54.9605			2.89635	58.4905	49.6175	14.1198	52.729	137.227	19.5726	83.9506	10.9235	15.3547	26.1958	95.731	58.5654	33.9098
2.90367	3.73445	157.106	35.9425	5.15209	47.7019	109.997	44.5041	28.6464	55.5483	131.357	61.675	10.7	93.9052	34.195	27.2126	29.2301	50.8062	10.7851	4.45625	28.7687	2.36268	2.51015	7.24345	55.8724	24.462	111.779	13.1626	72.8729	117.843	37.3103	2.32647	114.953	53.5988			2.90367	60.7461	51.7503	13.8185	54.8463	135.352	20.4344	85.1931	10.6965	15.0255	27.0788	97.2081	56.0404	33.4145
2.91098	3.66407	157.75	36.5883	5.2372	48.8686	107.37	45.584	28.0234	53.7526	132.337	63.574	10.8024	96.7922	35.4706	28.8411	29.0346	51.5424	10.5538	4.62524	30.1886	2.38457	2.57158	7.76087	56.8276	23.9781	111.615	13.6961	71.6806	115.5	38.0932	2.27599	113.893	52.2372			2.91098	63.0017	53.8831	13.5173	56.9637	133.476	21.2963	86.4357	10.4694	14.6963	27.9619	98.6851	53.5154	32.9192
2.9183	3.59369	158.395	37.2341	5.32231	50.0353	104.744	46.664	27.4004	51.9569	133.318	65.4731	10.9048	99.6792	36.7462	30.4696	28.8392	52.2786	10.3224	4.79422	31.6085	2.40646	2.63301	8.27829	57.7827	23.4942	111.451	14.2295	70.4883	113.157	38.8762	2.2255	112.834	50.8755			2.9183	65.2573	56.0159	13.2161	59.081	131.6	22.1581	87.6782	10.2424	14.3671	28.8449	100.162	50.9904	32.4239
2.92561	3.53026	159.761	37.8342	5.40946	50.9076	102.503	47.8852	26.8211	50.9835	133.726	67.4695	11.0045	102.231	38.1688	32.3199	28.0912	53.1835	10.1088	4.96343	33.2112	2.43818	2.71037	8.90834	59.422	23.0343	110.345	14.7784	70.5605	110.65	39.7954	2.17882	111.591	50.0915			2.92561	67.0353	58.1466	12.9407	61.2044	129.526	23.1847	88.4088	10.0324	14.0646	29.7519	101.754	49.5995	31.4233
2.93292	3.46753	161.202	38.4297	5.49682	51.7499	100.302	49.1209	26.2462	50.0938	134.076	69.4757	11.104	104.749	39.6064	34.1927	27.287	54.1056	9.89696	5.13265	34.8325	2.47091	2.78935	9.54984	61.1308	22.5769	109.143	15.3288	70.7612	108.127	40.7285	2.13253	110.33	49.3663			2.93292	68.7647	60.277	12.6679	63.3284	127.432	24.2281	89.0874	9.824	13.7649	30.6612	103.358	48.324	30.3715
2.94024	3.40479	162.642	39.0251	5.58418	52.5922	98.1005	50.3566	25.6713	49.204	134.427	71.4819	11.2034	107.266	41.044	36.0654	26.4827	55.0277	9.68512	5.30188	36.4538	2.50363	2.86832	10.1913	62.8396	22.1195	107.941	15.8792	70.9619	105.603	41.6616	2.08623	109.068	48.6411			2.94024	70.4942	62.4075	12.3952	65.4524	125.337	25.2714	89.766	9.61564	13.4651	31.5706	104.962	47.0484	29.3196
2.94755	3.34206	164.082	39.6206	5.67154	53.4345	95.8992	51.5922	25.0965	48.3142	134.777	73.4882	11.3029	109.784	42.4816	37.9382	25.6785	55.9497	9.47329	5.47111	38.0751	2.53635	2.9473	10.8329	64.5485	21.662	106.739	16.4296	71.1626	103.08	42.5947	2.03994	107.807	47.9159			2.94755	72.2237	64.5379	12.1225	67.5764	123.243	26.3148	90.4445	9.40728	13.1654	32.4799	106.566	45.7728	28.2678
2.95486	3.28626	165.421	40.4765	5.76	54.5082	93.5818	52.6724	24.5631	47.5543	135.077	75.4915	10.6186	112.285	43.9714	40.0182	25.3371	56.9241	9.27656	5.64334	39.8721	2.5825	3.04489	11.5882	66.3226	21.2281	105.621	16.996	71.2414	100.41	43.6756	1.99704	106.191	47.1591			2.95486	74.5389	66.8069	11.8713	69.7735	120.971	27.2601	91.2958	9.21297	12.8887	33.3358	108.216	44.6693	27.2351
2.96218	3.23144	166.745	41.3691	5.84861	55.6145	91.2479	53.7306	24.0356	46.8128	135.371	77.4945	9.824	114.784	45.4686	42.1274	25.0609	57.9058	9.08197	5.816	41.6939	2.63055	3.1451	12.3595	68.106	20.7975	104.514	17.5647	71.303	97.7205	44.7774	1.95461	104.524	46.3978			2.96218	76.9367	69.0954	11.6232	71.9808	118.673	28.1918	92.1714	9.02064	12.6152	34.1842	109.872	43.5901	26.2051
2.96949	3.17662	168.069	42.2616	5.93722	56.7208	88.914	54.7888	23.508	46.0712	135.665	79.4974	9.02942	117.284	46.9657	44.2366	24.7846	58.8875	8.88737	5.98865	43.5157	2.67859	3.24531	13.1308	69.8893	20.3668	103.408	18.1334	71.3646	95.0305	45.8791	1.91219	102.857	45.6366			2.96949	79.3344	71.384	11.3751	74.1881	116.376	29.1234	93.0471	8.8283	12.3418	35.0325	111.529	42.5108	25.1752
2.97681	3.12179	169.393	43.1542	6.02583	57.827	86.5802	55.847	22.9805	45.3296	135.959	81.5004	8.23483	119.783	48.4628	46.3458	24.5083	59.8693	8.69277	6.16131	45.3375	2.72664	3.34552	13.9021	71.6727	19.9362	102.302	18.702	71.4262	92.3405	46.9808	1.86976	101.191	44.8753			2.97681	81.7322	73.6725	11.127	76.3955	114.079	30.055	93.9227	8.63597	12.0683	35.8809	113.185	41.4316	24.1452
2.98412	3.04116	170.631	43.8767	6.11977	58.788	84.6222	57.0432	22.4914	44.428	135.913	83.0347	8.15914	122.533	50.1373	48.6446	24.3448	60.2706	8.51122	6.34109	47.2249	2.79025	3.46538	14.7776	73.1684	19.5285	100.743	19.2905	71.1862	89.5201	48.2367	1.83035	99.3587	44.0354			2.98412	84.3795	76.0416	10.8968	78.97	111.623	31.2101	94.0914	8.45572	11.8147	36.6133	113.962	40.3135	23.6318
2.99144	2.9558	171.854	44.5681	6.21469	59.7223	82.7331	58.2645	22.0094	43.4971	135.805	84.4834	8.21498	125.328	51.8443	50.9781	24.202	60.5658	8.33206	6.52217	49.1242	2.85671	3.58883	15.6722	74.6115	19.1249	99.1025	19.8825	70.891	86.6758	49.5209	1.79148	97.4965	43.181			2.99144	87.0726	78.4254	10.6699	81.6116	109.138	32.4061	94.1307	8.27769	11.5648	37.3246	114.578	39.1885	23.2129
2.99875	2.87045	173.076	45.2595	6.30961	60.6567	80.8439	59.4859	21.5274	42.5662	135.698	85.932	8.27081	128.124	53.5513	53.3116	24.0591	60.861	8.1529	6.70325	51.0235	2.92317	3.71228	16.5668	76.0546	18.7213	97.4617	20.4746	70.5958	83.8314	50.805	1.75262	95.6343	42.3267			2.99875	89.7657	80.8093	10.4429	84.2532	106.653	33.6021	94.17	8.09965	11.3148	38.0359	115.194	38.0634	22.794
3.00606	2.78509	174.298	45.951	6.40454	61.5911	78.9547	60.7073	21.0454	41.6354	135.59	87.3807	8.32664	130.919	55.2583	55.6451	23.9162	61.1562	7.97374	6.88433	52.9228	2.98963	3.83573	17.4614	77.4977	18.3178	95.8208	21.0666	70.3007	80.9871	52.0891	1.71375	93.7721	41.4723			3.00606	92.4588	83.1932	10.216	86.8949	104.168	34.7981	94.2094	7.92161	11.0648	38.7471	115.81	36.9383	22.3751
3.01338	2.73558	174.551	46.7395	6.51754	62.8806	77.1825	61.9237	20.5981	40.864	135.313	89.4919	8.27555	133.834	57.0154	58.1482	23.1967	61.2712	7.80605	7.07437	55.0602	3.07183	3.97719	18.4439	79.3876	17.9362	94.0535	21.6769	70.2021	78.6954	53.5273	1.67755	91.7565	40.1426			3.01338	95.1779	85.5214	10.0041	89.6282	101.542	36.3164	93.6001	7.75449	10.832	39.4586	116.576	36.1084	21.9689
3.02069	2.69426	174.583	47.5503	6.63468	64.2512	75.4371	63.1389	20.1587	40.129	134.997	91.7545	8.20003	136.775	58.7839	60.69	22.3453	61.345	7.64098	7.26645	57.2519	3.15762	4.12277	19.4463	81.3796	17.5596	92.2573	22.2914	70.1485	76.53	55.0008	1.64196	89.7058	38.7043			3.02069	97.9029	87.8369	9.79552	92.3824	98.8838	37.9084	92.8428	7.58985	10.6031	40.1701	117.377	35.3459	21.5656
3.02801	2.65294	174.615	48.3611	6.75182	65.6218	73.6916	64.3541	19.7193	39.3941	134.681	94.017	8.12451	139.717	60.5524	63.2318	21.4941	61.4188	7.47592	7.45853	59.4437	3.24341	4.26834	20.4487	83.3717	17.1829	90.4611	22.9059	70.0949	74.3645	56.4742	1.60636	87.6552	37.2659			3.02801	100.628	90.1524	9.58697	95.1367	96.2254	39.5003	92.0854	7.42522	10.3742	40.8817	118.178	34.5835	21.1624
3.03532	2.61161	174.647	49.1719	6.86895	66.9924	71.9461	65.5694	19.2799	38.6592	134.365	96.2796	8.04899	142.658	62.3209	65.7736	20.6427	61.4927	7.31085	7.65061	61.6354	3.3292	4.41391	21.4512	85.3637	16.8063	88.6648	23.5204	70.0413	72.1991	57.9477	1.57077	85.6045	35.8276			3.03532	103.353	92.4679	9.37842	97.8909	93.5669	41.0923	91.328	7.26058	10.1452	41.5932	118.978	33.821	20.7591
3.04263	2.57532	174.837	49.4612	7.02019	68.1701	69.6856	66.8926	18.8712	37.9403	133.552	98.2027	8.06321	144.932	63.812	68.4611	20.4203	61.4233	7.15611	7.85677	63.9556	3.43398	4.57416	22.5245	86.7127	16.4508	86.825	24.1503	70.0766	70.5146	59.2431	1.53775	83.8238	35.0453			3.04263	105.809	93.8999	9.18262	99.987	90.7825	42.8373	89.7399	7.10609	9.93125	42.0773	118.219	33.2849	20.37
3.04995	2.54043	175.072	49.6059	7.18089	69.2942	67.2821	68.2457	18.4709	37.226	132.601	100.032	8.10235	147.021	65.2262	71.1891	20.3723	61.3143	7.00424	8.06685	66.3114	3.54402	4.73848	23.6176	87.8833	16.1011	84.9731	24.7844	70.1366	68.9637	60.4892	1.50544	82.1179	34.445			3.04995	108.19	95.0866	8.99035	101.9	87.9631	44.6249	87.9212	6.9544	9.72143	42.4984	117.028	32.8117	19.9848
3.05726	2.50553	175.308	49.7506	7.34159	70.4184	64.8787	69.5989	18.0707	36.5116	131.65	101.861	8.14148	149.11	66.6403	73.9171	20.3243	61.2053	6.85236	8.27692	68.6672	3.65406	4.90281	24.7106	89.0538	15.7514	83.1212	25.4186	70.1966	67.4127	61.7352	1.47313	80.412	33.8447			3.05726	110.571	96.2734	8.79809	103.814	85.1437	46.4124	86.1026	6.80272	9.5116	42.9195	115.836	32.3384	19.5997
3.06458	2.47064	175.543	49.8953	7.50229	71.5426	62.4752	70.952	17.6705	35.7972	130.699	103.689	8.18062	151.198	68.0545	76.645	20.2764	61.0962	6.70049	8.48699	71.0231	3.7641	5.06713	25.8036	90.2243	15.4017	81.2693	26.0528	70.2566	65.8617	62.9813	1.44082	78.7061	33.2444			3.06458	112.952	97.4601	8.60582	105.728	82.3243	48.1999	84.2839	6.65104	9.30178	43.3405	114.644	31.8651	19.2145
3.07189	2.43992	175.388	49.9566	7.7085	72.6935	60.9286	72.2731	17.2968	35.1039	129.278	105.939	8.21873	153.388	69.525	79.387	20.2812	61.4558	6.55796	8.71807	73.1969	3.81115	5.24504	26.9542	91.4832	15.0721	79.3183	26.7031	69.6532	64.4271	64.6505	1.412	76.7116	32.6496			3.07189	114.879	99.3736	8.42469	108.043	79.4714	50.131	82.5615	6.50872	9.10518	44.1588	114.546	31.3793	18.8442
3.0792	2.41057	175.106	49.9903	7.92973	73.8533	59.6648	73.5836	16.9318	34.4174	127.702	108.326	8.2565	155.612	71.0142	82.1337	20.3035	61.9701	6.41852	8.95608	75.3107	3.83742	5.42744	28.1237	92.7712	14.7491	77.3346	27.3587	68.8309	63.0309	66.4593	1.38432	74.6218	32.0566			3.0792	116.656	101.527	8.24723	110.492	76.6075	52.1095	80.8708	6.36949	8.91294	45.1082	114.808	30.8893	18.4788
3.08652	2.38123	174.823	50.0241	8.15095	75.0131	58.4009	74.894	16.5669	33.731	126.126	110.714	8.29427	157.836	72.5034	84.8804	20.3258	62.4843	6.27907	9.1941	77.4244	3.86368	5.60984	29.2932	94.0592	14.4261	75.3509	28.0143	68.0086	61.6346	68.2681	1.35665	72.5321	31.4637			3.08652	118.434	103.68	8.06976	112.941	73.7435	54.0879	79.1801	6.23025	8.7207	46.0576	115.07	30.3993	18.1134
3.09383	2.35188	174.54	50.0579	8.37218	76.1728	57.1371	76.2045	16.202	33.0446	124.55	113.102	8.33204	160.06	73.9925	87.6271	20.3481	62.9985	6.13963	9.43211	79.5382	3.88995	5.79223	30.4628	95.3471	14.1031	73.3672	28.6699	67.1863	60.2384	70.0769	1.32897	70.4423	30.8707			3.09383	120.211	105.833	7.8923	115.389	70.8796	56.0664	77.4894	6.09102	8.52846	47.007	115.333	29.9093	17.748
3.10114	2.32589	174.287	50.6357	8.64479	77.759	56.1696	77.8844	15.8597	32.3135	122.815	115.175	8.37347	162.667	75.8815	90.5426	20.4339	63.5727	6.00857	9.69236	81.6913	4.04964	5.99135	31.6771	96.6369	13.7989	71.9115	29.3449	67.0321	58.8504	71.7362	1.30637	68.2402	30.2884			3.10114	122.262	107.417	7.72483	117.928	68.9516	58.1427	75.4763	5.96032	8.34783	47.9659	114.618	29.4128	17.3976
3.10846	2.30121	174.045	51.4245	8.93733	79.5105	55.3172	79.7076	15.5262	31.5652	121.019	117.127	8.41633	165.423	77.9254	93.5237	20.5443	64.1701	5.88077	9.96123	83.8597	4.26107	6.19696	32.9088	97.9274	13.5021	70.6606	30.0273	67.1369	57.4657	73.3374	1.28575	65.9945	29.7101			3.10846	124.419	108.781	7.56124	120.501	67.3864	60.257	73.3383	5.83292	8.17171	48.9285	113.523	28.9138	17.0529
3.11577	2.27652	173.802	52.2133	9.22986	81.2621	54.4647	81.5308	15.1927	30.8169	119.223	119.079	8.45918	168.179	79.9694	96.5047	20.6547	64.7676	5.75296	10.2301	86.028	4.4725	6.40257	34.1405	99.2178	13.2052	69.4096	30.7098	67.2418	56.081	74.9387	1.26512	63.7487	29.1318			3.11577	126.577	110.144	7.39765	123.074	65.8212	62.3712	71.2003	5.70552	7.99559	49.891	112.429	28.4148	16.7083
3.12309	2.25184	173.56	53.0021	9.5224	83.0136	53.6122	83.3539	14.8591	30.0685	117.427	121.031	8.50204	170.935	82.0134	99.4858	20.7652	65.365	5.62516	10.499	88.1964	4.68392	6.60818	35.3722	100.508	12.9084	68.1587	31.3923	67.3466	54.6963	76.5399	1.24449	61.503	28.5535			3.12309	128.734	111.508	7.23405	125.647	64.2561	64.4855	69.0623	5.57812	7.81947	50.8536	111.335	27.9158	16.3636
3.1304	2.2298	173.217	53.8081	9.87009	84.4517	52.5081	85.5538	14.5449	29.4099	115.485	122.431	8.55685	172.117	83.9659	102.476	20.9537	65.5954	5.5048	10.7893	90.696	4.94977	6.83285	36.6349	100.943	12.6288	66.98	32.0967	67.8273	53.3879	78.18	1.22982	59.8797	27.9899			3.1304	130.565	112.871	7.07956	127.451	63.0302	66.6713	66.8166	5.45835	7.65344	51.0956	110.317	27.416	16.0335
3.13772	2.20896	172.828	54.6219	10.2426	85.7485	51.2906	87.9235	14.2393	28.7917	113.478	123.582	8.61704	172.589	85.8771	105.471	21.1776	65.6605	5.3878	11.0894	93.345	5.24014	7.06611	37.9115	100.992	12.3571	65.8339	32.811	68.4773	52.1139	79.8377	1.21783	58.537	27.4329			3.13772	132.249	114.235	6.92916	128.907	61.9572	68.8894	64.5224	5.34202	7.49197	51.0129	109.332	26.9159	15.7099
3.14503	2.18811	172.439	55.4356	10.6152	87.0452	50.0731	90.2932	13.9337	28.1735	111.471	124.733	8.67723	173.061	87.7883	108.465	21.4014	65.7255	5.2708	11.3895	95.994	5.53052	7.29936	39.1881	101.041	12.0854	64.6878	33.5252	69.1273	50.8398	81.4954	1.20584	57.1943	26.8759			3.14503	133.933	115.598	6.77876	130.364	60.8843	71.1075	62.2282	5.22569	7.3305	50.9301	108.348	26.4157	15.3863
3.15234	2.16727	172.05	56.2494	10.9878	88.342	48.8555	92.6629	13.6282	27.5554	109.464	125.884	8.73742	173.533	89.6996	111.46	21.6252	65.7906	5.15379	11.6896	98.6429	5.82089	7.53262	40.4646	101.09	11.8137	63.5417	34.2395	69.7773	49.5658	83.1531	1.19385	55.8515	26.319			3.15234	135.617	116.962	6.62836	131.821	59.8113	73.3256	59.934	5.10936	7.16903	50.8474	107.364	25.9156	15.0627
3.15966	2.14877	172.147	56.7895	11.4182	89.3314	47.798	95.1268	13.3391	26.9642	107.394	127.235	8.6428	173.851	91.5356	114.453	21.9439	66.5049	5.04336	12.0112	101.141	6.18652	7.69534	41.5574	101.862	11.5576	62.6458	34.9823	69.8707	48.5577	84.9501	1.18777	55.0524	25.7797			3.15966	136.885	118.064	6.48618	133.193	58.6622	75.5469	57.5396	4.99975	7.01635	50.7812	105.811	25.42	14.7529
3.16697	2.1315	172.497	57.1874	11.8786	90.1611	46.8237	97.6396	13.0586	26.3872	105.292	128.69	8.46773	174.088	93.3324	117.445	22.3118	67.5565	4.93634	12.344	103.562	6.59126	7.82139	42.5546	103.008	11.3098	61.88	35.7399	69.6748	47.6878	86.8195	1.18476	54.5358	25.2497			3.16697	137.938	119.032	6.34828	134.521	57.4734	77.7699	55.093	4.89363	6.86825	50.7237	103.963	24.9266	14.4502
3.17428	2.11422	172.846	57.5852	12.3391	90.9907	45.8493	100.153	12.778	25.8102	103.19	130.146	8.29266	174.325	95.1292	120.437	22.6797	68.6082	4.82931	12.6768	105.982	6.99601	7.94745	43.5518	104.155	11.0619	61.1141	36.4975	69.4789	46.8178	88.6889	1.18175	54.0192	24.7198			3.17428	138.991	119.999	6.21038	135.849	56.2846	79.9928	52.6465	4.78751	6.72014	50.6661	102.115	24.4333	14.1476
3.1816	2.09694	173.196	57.9831	12.7996	91.8204	44.875	102.665	12.4975	25.2331	101.088	131.601	8.11759	174.563	96.9261	123.429	23.0477	69.6598	4.72229	13.0096	108.402	7.40075	8.0735	44.549	105.302	10.814	60.3482	37.2551	69.2831	45.9479	90.5583	1.17874	53.5026	24.1898			3.1816	140.044	120.967	6.07248	137.177	55.0959	82.2157	50.1999	4.68139	6.57203	50.6086	100.267	23.9399	13.8449
3.18892	2.0841	173.307	58.5881	13.2501	92.9522	43.9977	105.144	12.2313	24.683	99.0554	132.923	8.13347	175.039	98.6691	125.662	23.5252	70.8967	4.621	13.3209	110.661	7.75762	8.29434	45.7384	106.797	10.58	59.0818	37.7221	69.4181	45.1193	92.1755	1.18122	52.6741	23.6794			3.18892	140.478	121.752	5.94188	138.451	53.846	84.1829	48.5899	4.58107	6.43157	51.1629	98.3047	23.4555	13.5551
3.19623	2.07388	173.275	59.3163	13.6947	94.2636	43.1782	107.602	11.9735	24.1488	97.0644	134.166	8.26287	175.657	100.38	127.444	24.0679	72.2436	4.52311	13.6195	112.823	8.08603	8.57152	47.0421	108.499	10.3543	57.5178	38.0162	69.7499	44.3152	93.6428	1.18695	51.6602	23.1806			3.19623	140.545	122.428	5.81562	139.692	52.5599	85.9981	47.4772	4.48419	6.29566	52.081	96.275	22.9763	13.273
3.20354	2.06366	173.243	60.0446	14.1392	95.575	42.3586	110.06	11.7157	23.6146	95.0732	135.409	8.39227	176.275	102.091	129.226	24.6105	73.5906	4.42523	13.918	114.985	8.41444	8.8487	48.3458	110.201	10.1286	55.9538	38.3103	70.0816	43.5112	95.1101	1.19269	50.6463	22.6818			3.20354	140.612	123.104	5.68937	140.933	51.2738	87.8133	46.3644	4.38732	6.15975	52.9991	94.2453	22.4971	12.9909
3.21086	2.05345	173.211	60.7728	14.5838	96.8864	41.5391	112.518	11.458	23.0804	93.0821	136.651	8.52168	176.893	103.802	131.008	25.1532	74.9375	4.32735	14.2166	117.147	8.74285	9.12589	49.6495	111.903	9.90295	54.3899	38.6044	70.4134	42.7071	96.5774	1.19842	49.6324	22.1831			3.21086	140.679	123.78	5.56311	142.174	49.9877	89.6286	45.2517	4.29045	6.02384	53.9173	92.2157	22.0179	12.7088
3.21817	2.05123	173.547	61.6114	15.1227	98.6942	40.722	115.073	11.2129	22.5723	91.5069	137.84	8.68448	176.977	105.3	133.127	25.816	76.3157	4.23445	14.5707	118.899	9.24983	9.41282	50.9528	113.578	9.68936	52.8177	38.9636	70.6341	41.9148	98.4482	1.20907	48.2906	21.7047			3.21817	141.231	124.368	5.44328	143.133	48.974	91.5835	44.5074	4.19853	5.89466	54.975	90.0433	21.5512	12.4388
3.22548	2.05443	174.131	62.5249	15.7254	100.839	39.9065	117.694	10.9763	22.0818	90.2137	138.993	8.86994	176.7	106.653	135.475	26.5601	77.715	4.14494	14.9626	120.373	9.87791	9.70636	52.2559	115.235	9.48399	51.24	39.367	70.7793	41.1306	100.593	1.22306	46.7263	21.2401			3.22548	142.114	124.897	5.3278	143.899	48.1451	93.6331	44.0131	4.10999	5.77005	56.1275	87.7742	21.0929	12.177
3.2328	2.05764	174.716	63.4383	16.3282	102.983	39.091	120.315	10.7398	21.5913	88.9205	140.145	9.0554	176.422	108.006	137.824	27.3043	79.1144	4.05543	15.3544	121.847	10.506	9.9999	53.559	116.892	9.27861	49.6623	39.7703	70.9246	40.3463	102.737	1.23705	45.162	20.7755			3.2328	142.997	125.425	5.21233	144.666	47.3162	95.6828	43.5188	4.02144	5.64544	57.28	85.5051	20.6347	11.9151
3.24011	2.06084	175.301	64.3518	16.931	105.128	38.2755	122.936	10.5032	21.1009	87.6273	141.297	9.24087	176.145	109.359	140.172	28.0485	80.5137	3.96592	15.7462	123.321	11.1341	10.2934	54.862	118.549	9.07324	48.0846	40.1736	71.0699	39.5621	104.881	1.25103	43.5977	20.3109			3.24011	143.879	125.953	5.09685	145.433	46.4873	97.7324	43.0245	3.93289	5.52083	58.4325	83.236	20.1764	11.6533
3.24743	2.07433	175.504	65.2478	17.6095	106.859	37.4969	125.063	10.2778	20.6347	85.7538	142.807	9.35235	175.705	110.643	142.678	28.9183	81.4768	3.88071	16.0595	125.168	11.8226	10.5933	56.1572	119.794	8.87816	46.8706	40.6723	70.917	38.7932	106.785	1.27054	42.6095	19.8664			3.24743	143.733	125.945	4.98694	145.429	45.6628	99.5479	42.4657	3.84857	5.40211	59.605	80.9914	19.7331	11.4025
3.25474	2.09574	175.413	66.1303	18.3463	108.27	36.7467	126.81	10.0609	20.1872	83.4327	144.593	9.40678	175.139	111.874	145.306	29.885	82.1036	3.79882	16.3123	127.302	12.5577	10.8979	57.4463	120.721	8.69102	45.9371	41.2445	70.5342	38.0363	108.504	1.29431	42.0655	19.4374			3.25474	142.794	125.523	4.88133	144.831	44.8416	101.183	41.8573	3.76751	5.28794	60.7929	78.7658	19.3013	11.1602
3.26205	2.11716	175.322	67.0127	19.0831	109.681	35.9966	128.556	9.84399	19.7398	81.1116	146.378	9.46121	174.574	113.106	147.934	30.8518	82.7303	3.71692	16.5651	129.437	13.2928	11.2026	58.7354	121.648	8.50389	45.0036	41.8166	70.1514	37.2794	110.222	1.31808	41.5216	19.0085			3.26205	141.854	125.101	4.77571	144.233	44.0204	102.818	41.2488	3.68644	5.17376	61.9809	76.5401	18.8695	10.918
3.26937	2.13858	175.232	67.8952	19.82	111.092	35.2464	130.303	9.62709	19.2923	78.7905	148.164	9.51564	174.008	114.337	150.562	31.8185	83.3571	3.63503	16.8178	131.571	14.0279	11.5072	60.0245	122.575	8.31675	44.0701	42.3888	69.7687	36.5225	111.94	1.34185	40.9777	18.5795			3.26937	140.915	124.68	4.6701	143.635	43.1993	104.453	40.6404	3.60538	5.05958	63.1688	74.3145	18.4376	10.6757
3.27668	2.17268	174.262	68.6386	20.1216	112.935	34.5185	132.395	9.41981	18.8669	76.6338	149.513	9.70164	173.287	115.67	152.614	32.9104	84.3733	3.55684	16.7505	133.211	14.8154	11.8162	61.3013	123.83	8.13827	43.2092	42.536	70.2087	35.7835	113.51	1.37619	40.424	18.1698			3.27668	140.367	123.716	4.56931	143.519	42.388	105.904	39.8567	3.52795	4.95053	64.0862	72.3549	18.0222	10.4436
3.284	2.21789	172.523	69.2605	20.0423	115.154	33.81	134.788	9.22096	18.4606	74.621	150.481	10.0028	172.43	117.092	154.163	34.1119	85.7305	3.4819	16.403	134.418	15.6487	12.1289	62.5675	125.373	7.96738	42.4119	42.3113	71.3689	35.0603	114.95	1.4198	39.8619	17.7769			3.284	140.162	122.279	4.47275	143.825	41.5853	107.194	38.9198	3.4537	4.84596	64.7667	70.6281	17.6211	10.2203
3.29131	2.2631	170.784	69.8823	19.9631	117.374	33.1016	137.181	9.0221	18.0544	72.6082	151.449	10.3039	171.573	118.515	155.712	35.3133	87.0876	3.40696	16.0555	135.625	16.4819	12.4415	63.8337	126.916	7.79649	41.6145	42.0867	72.529	34.3371	116.389	1.46341	39.2998	17.384			3.29131	139.958	120.842	4.37619	144.13	40.7826	108.484	37.9828	3.37946	4.74139	65.4472	68.9013	17.2199	9.99709
3.29862	2.30831	169.044	70.5041	19.8839	119.594	32.3931	139.575	8.82324	17.6481	70.5954	152.417	10.605	170.716	119.937	157.261	36.5148	88.4448	3.33201	15.708	136.831	17.3152	12.7542	65.0999	128.459	7.6256	40.8172	41.862	73.6891	33.6139	117.829	1.50701	38.7377	16.9912			3.29862	139.753	119.405	4.27963	144.436	39.9799	109.773	37.0459	3.30522	4.63683	66.1277	67.1744	16.8188	9.77383
3.30594	2.3681	167.192	70.7762	20.2436	121.855	31.707	141.964	8.63272	17.261	69.0589	153.082	10.6535	169.714	121.608	158.219	37.836	89.7599	3.26025	15.4098	137.957	18.1948	12.9612	66.3376	129.642	7.46195	40.202	41.5089	74.8668	32.9102	119.587	1.5671	37.793	16.616			3.30594	138.942	117.829	4.18722	144.59	39.1912	111.484	36.082	3.23411	4.5367	66.4285	65.6949	16.4344	9.55979
3.31325	2.44234	165.227	70.7013	21.0388	124.156	31.0432	144.349	8.45047	16.893	67.9947	153.448	10.4514	168.568	123.526	158.59	39.276	91.0332	3.19165	15.1603	139.003	19.1203	13.0634	67.5472	130.468	7.30548	39.7676	41.0284	76.0618	32.2259	121.66	1.64353	36.4686	16.2584			3.31325	137.529	116.114	4.09894	144.593	38.4164	113.611	35.0916	3.16611	4.44097	66.3527	64.4606	16.0667	9.35489
3.32057	2.51659	163.263	70.6264	21.834	126.457	30.3793	146.734	8.26822	16.5249	66.9306	153.813	10.2492	167.423	125.445	158.962	40.716	92.3066	3.12305	14.9108	140.049	20.0459	13.1656	68.7568	131.293	7.14901	39.3332	40.5479	77.2568	31.5417	123.734	1.71996	35.1442	15.9008			3.32057	136.117	114.398	4.01066	144.595	37.6416	115.737	34.1011	3.09811	4.34525	66.2768	63.2264	15.699	9.15
3.32788	2.59083	161.298	70.5514	22.6292	128.759	29.7155	149.119	8.08598	16.1569	65.8665	154.178	10.0471	166.277	127.363	159.333	42.156	93.5799	3.05445	14.6614	141.094	20.9714	13.2678	69.9663	132.119	6.99254	38.8987	40.0674	78.4519	30.8574	125.808	1.79639	33.8198	15.5432			3.32788	134.704	112.683	3.92238	144.598	36.8668	117.864	33.1106	3.03012	4.24952	66.2009	61.9921	15.3312	8.94511
3.33519	2.67929	159.234	70.8473	23.4838	130.986	29.0735	151.079	7.91092	15.8051	64.336	154.356	10.1263	164.999	129.399	159.349	43.7081	95.0046	2.98857	14.7163	142.086	21.935	13.3772	70.7822	132.589	6.84216	38.4849	40.1671	79.7489	30.1932	127.422	1.8925	32.8399	15.2011			3.33519	133.179	110.874	3.83764	144.272	36.1087	119.847	32.3601	2.9648	4.15761	65.8913	60.6169	14.9796	8.74845
3.34251	2.78369	157.058	71.5595	24.4048	133.131	28.4559	152.562	7.74394	15.4715	62.2819	154.323	10.5213	163.573	131.567	158.966	45.3861	96.5993	2.92573	15.1129	143.017	22.9413	13.4945	71.1562	132.659	6.69864	38.0942	40.9182	81.1603	29.5516	128.519	2.01069	32.2468	14.8765			3.34251	131.528	108.957	3.75687	143.576	35.3693	121.668	31.879	2.90249	4.06997	65.3194	59.0834	14.646	8.56102
3.34982	2.8881	154.882	72.2716	25.3259	135.276	27.8383	154.044	7.57695	15.1378	60.2278	154.29	10.9163	162.148	133.735	158.583	47.0641	98.1939	2.86289	15.5095	143.949	23.9476	13.6119	71.5303	132.729	6.55511	37.7035	41.6693	82.5717	28.91	129.617	2.12888	31.6537	14.5518			3.34982	129.877	107.041	3.6761	142.88	34.63	123.488	31.3978	2.84018	3.98233	64.7475	57.55	14.3124	8.37359
3.35713	2.99251	152.706	72.9838	26.247	137.422	27.2207	155.527	7.40997	14.8042	58.1737	154.257	11.3113	160.722	135.904	158.2	48.7421	99.7886	2.80004	15.9061	144.88	24.9538	13.7293	71.9043	132.798	6.41158	37.3127	42.4203	83.9831	28.2684	130.715	2.24708	31.0606	14.2271			3.35713	128.226	105.125	3.59533	142.184	33.8906	125.309	30.9167	2.77787	3.89469	64.1756	56.0166	13.9788	8.18617
3.36445	3.10993	150.444	73.6763	27.188	139.644	26.6238	157.003	7.2492	14.484	56.4609	154.676	11.7256	159.178	137.543	157.694	50.4295	101.209	2.73952	16.3089	145.407	25.9877	13.9054	72.2679	133.333	6.2733	36.944	43.3217	85.3887	27.647	131.846	2.38921	30.4732	13.9156			3.36445	126.476	103.125	3.51757	141.115	33.1695	127.063	30.4411	2.71786	3.81032	63.8976	54.7138	13.66	8.00594
3.37176	3.24394	148.072	74.3439	28.1543	141.965	26.0533	158.471	7.09635	14.1809	55.1828	155.671	12.1644	157.484	138.51	157.031	52.1289	102.409	2.68195	16.7197	145.417	27.0565	14.1563	72.6181	134.459	6.1417	36.6032	44.4145	86.7868	27.0511	133.021	2.56181	29.893	13.6208			3.37176	124.6	101.019	3.44365	139.571	32.4718	128.731	29.9725	2.66075	3.7301	63.9939	53.7047	13.3598	7.83488
3.37908	3.37794	145.701	75.0114	29.1206	144.286	25.4828	159.938	6.94349	13.8778	53.9046	156.666	12.6033	155.79	139.476	156.368	53.8284	103.609	2.62438	17.1305	145.429	28.1254	14.4073	72.9684	135.585	6.01011	36.2624	45.5072	88.1849	26.4553	134.195	2.73442	29.3129	13.3261			3.37908	122.724	98.9131	3.36972	138.027	31.774	130.4	29.504	2.60365	3.64988	64.0902	52.6956	13.0596	7.66382
3.38639	3.51195	143.329	75.679	30.0869	146.606	24.9123	161.406	6.79064	13.5747	52.6264	157.661	13.0421	154.095	140.443	155.705	55.5278	104.808	2.56681	17.5412	145.439	29.1943	14.6582	73.3187	136.711	5.87851	35.9216	46.6	89.583	25.8594	135.37	2.90702	28.7327	13.0313			3.38639	120.848	96.8071	3.2958	136.483	31.0763	132.068	29.0355	2.54655	3.56966	64.1865	51.6866	12.7594	7.49276
3.39371	3.65745	140.883	76.2959	31.0718	148.951	24.3608	162.658	6.64309	13.2825	51.4093	158.435	13.4948	152.298	141.218	154.928	57.4003	105.974	2.51121	17.9601	145.353	30.2803	14.9507	73.5587	137.539	5.7514	35.6045	47.6806	90.9872	25.2828	136.698	3.10814	28.1613	12.7475			3.39371	118.886	94.6281	3.22442	134.842	30.3974	133.028	28.4629	2.49139	3.49221	64.2387	50.4004	12.472	7.32787
3.40102	3.81959	138.331	76.8395	32.0835	151.332	23.837	163.597	6.50323	13.0062	50.2804	158.886	13.9675	150.351	141.716	153.987	59.5235	107.092	2.45845	18.3908	145.125	31.3913	15.3032	73.639	137.936	5.63079	35.3219	48.7435	92.4002	24.7342	138.249	3.35052	27.6024	12.4794			3.40102	116.798	92.3432	3.15673	133.063	29.7458	132.961	27.7396	2.43905	3.41877	64.2269	48.7131	12.2029	7.1719
3.40834	3.98172	135.779	77.383	33.0951	153.712	23.3131	164.537	6.36337	12.7298	49.1515	159.338	14.4402	148.404	142.214	153.045	61.6466	108.21	2.4057	18.8215	144.896	32.5022	15.6557	73.7194	138.333	5.51019	35.0392	49.8064	93.8132	24.1855	139.8	3.5929	27.0436	12.2113			3.40834	114.711	90.0584	3.08904	131.283	29.0941	132.894	27.0164	2.38671	3.34533	64.2151	47.0258	11.9338	7.01593
3.41565	4.14386	133.227	77.9266	34.1068	156.092	22.7893	165.477	6.22351	12.4534	48.0226	159.79	14.9128	146.457	142.712	152.104	63.7698	109.328	2.35294	19.2521	144.668	33.6131	16.0082	73.7999	138.73	5.38958	34.7566	50.8693	95.2263	23.6368	141.351	3.83528	26.4848	11.9431			3.41565	112.624	87.7736	3.02135	129.503	28.4425	132.827	26.2932	2.33437	3.27189	64.2034	45.3385	11.6647	6.85996
3.42296	4.31626	130.649	78.9982	35.121	158.229	22.2825	166.308	6.08814	12.1859	46.8847	159.662	15.395	144.421	143.11	151.059	65.9712	110.183	2.30185	19.6933	144.392	34.7328	16.369	73.7176	139.332	5.27278	34.4984	51.9727	96.3028	23.106	142.902	4.10851	25.9365	11.6839			3.42296	110.461	85.425	2.9558	127.64	27.8092	132.419	25.6614	2.28368	3.20079	64.0588	44.072	11.4061	6.70923
3.43028	4.50561	128.028	80.9412	36.1394	159.964	21.8039	166.96	5.96017	11.933	45.7319	158.578	15.893	142.238	143.345	149.845	68.302	110.604	2.25351	20.1517	144.035	35.8668	16.7433	73.3668	140.271	5.16226	34.2805	53.143	96.824	22.6044	144.452	4.43265	25.4059	11.4394			3.43028	108.176	82.9711	2.8938	125.639	27.2064	131.447	25.1804	2.23571	3.13355	63.695	43.5002	11.1649	6.56715
3.43759	4.69495	125.406	82.8843	37.1578	161.699	21.3253	167.613	5.8322	11.6802	44.579	157.494	16.3909	140.055	143.579	148.63	70.6328	111.025	2.20517	20.6102	143.679	37.0008	17.1177	73.0161	141.21	5.05174	34.0626	54.3132	97.3453	22.1029	146.002	4.75679	24.8752	11.1949			3.43759	105.891	80.5172	2.8318	123.638	26.6036	130.475	24.6995	2.18774	3.06632	63.3312	42.9283	10.9236	6.42507
3.4449	4.88429	122.785	84.8274	38.1762	163.434	20.8467	168.265	5.70423	11.4273	43.4262	156.41	16.8888	137.872	143.813	147.416	72.9635	111.446	2.15682	21.0687	143.322	38.1348	17.492	72.6654	142.149	4.94123	33.8448	55.4834	97.8665	21.6013	147.553	5.08094	24.3445	10.9503			3.4449	103.606	78.0633	2.7698	121.636	26.0008	129.503	24.2186	2.13977	2.99908	62.9673	42.3565	10.6824	6.28299
3.45222	5.08326	120.08	86.7686	39.2206	164.983	20.3829	169.307	5.58	11.1816	42.4243	155.26	17.3952	135.613	144.439	146.11	75.3378	111.801	2.10988	21.5404	142.671	39.2091	17.8767	72.5464	143.253	4.83387	33.6512	56.7377	98.7597	21.1155	148.565	5.43539	23.8252	10.713			3.45222	101.256	75.5537	2.70959	119.564	25.4152	128.657	23.7414	2.09318	2.9338	62.9854	41.7787	10.4494	6.14531
3.45953	5.30039	117.216	88.7063	40.3139	166.18	19.9469	171.084	5.46282	10.9495	41.7072	153.987	17.9176	133.213	145.803	144.633	77.794	112.031	2.06557	22.0373	141.464	40.1706	18.2808	72.8646	144.666	4.7325	33.5035	58.1507	100.355	20.6593	148.565	5.84702	23.3275	10.4893			3.45953	98.7867	72.9393	2.65277	117.357	24.862	128.048	23.2713	2.04921	2.87221	63.7238	41.1896	10.2321	6.01594
3.46685	5.51752	114.352	90.644	41.4073	167.377	19.511	172.861	5.34564	10.7173	40.9901	152.714	18.44	130.812	147.167	143.155	80.2503	112.261	2.02127	22.5342	140.257	41.132	18.6849	73.1829	146.079	4.63113	33.3559	59.5637	101.95	20.2031	148.564	6.25865	22.8297	10.2655			3.46685	96.3169	70.3248	2.59594	115.15	24.3088	127.44	22.8013	2.00524	2.81062	64.4623	40.6005	10.0148	5.88657
3.47416	5.73465	111.489	92.5817	42.5006	168.574	19.075	174.638	5.22846	10.4852	40.273	151.441	18.9624	128.411	148.531	141.678	82.7065	112.492	1.97696	23.031	139.051	42.0935	19.089	73.5012	147.492	4.52976	33.2082	60.9766	103.545	19.7469	148.563	6.67028	22.332	10.0418			3.47416	93.8471	67.7104	2.53912	112.943	23.7556	126.831	22.3312	1.96126	2.74903	65.2007	40.0114	9.79745	5.7572
3.48147	5.95996	108.581	94.5671	43.6028	169.741	18.6516	176.226	5.11439	10.259	39.5328	150.041	19.4956	125.966	149.619	140.121	85.0043	112.88	1.93383	23.544	137.905	43.09	19.3996	73.796	148.509	4.43102	33.0573	62.3797	105.049	19.3041	148.247	7.1095	21.8456	9.82393			3.48147	91.323	65.0475	2.48379	110.675	23.2178	125.966	21.8669	1.91845	2.68908	65.9353	39.4202	9.58651	5.63146
3.48879	6.20305	105.58	96.6562	44.7241	170.843	18.2553	177.407	5.00708	10.0455	38.742	148.364	20.0521	123.423	150.106	138.392	86.9576	113.614	1.89323	24.0921	136.891	44.1624	19.5071	74.0397	148.668	4.33802	32.8995	63.7613	106.356	18.8906	147.246	7.60866	21.3837	9.61882			3.48879	88.681	62.2794	2.43171	108.277	22.7135	124.542	21.4153	1.87816	2.63267	66.6613	38.8245	9.38944	5.51364
3.4961	6.44614	102.579	98.7454	45.8454	171.945	17.859	178.587	4.89977	9.83211	37.9513	146.687	20.6085	120.881	150.593	136.663	88.9109	114.348	1.85264	24.6402	135.878	45.2349	19.6145	74.2835	148.826	4.24501	32.7416	65.143	107.663	18.4771	146.245	8.10781	20.9219	9.41372			3.4961	86.0389	59.5113	2.37964	105.879	22.2093	123.119	20.9637	1.83787	2.57626	67.3874	38.2288	9.19236	5.39582
3.50342	6.68923	99.5777	100.835	46.9667	173.047	17.4627	179.767	4.79247	9.6187	37.1606	145.01	21.165	118.338	151.081	134.935	90.8642	115.082	1.81204	25.1883	134.864	46.3073	19.722	74.5272	148.985	4.152	32.5837	66.5246	108.97	18.0636	145.244	8.60697	20.4601	9.20862			3.50342	83.3969	56.7432	2.32756	103.48	21.705	121.696	20.5121	1.79758	2.51986	68.1134	37.6331	8.99528	5.27801
3.51073	6.93837	96.6029	102.895	48.0928	173.802	17.0766	180.635	4.68772	9.41011	36.3993	143.267	21.7343	115.728	151.565	133.158	93.0569	115.776	1.77241	25.7549	133.663	47.3986	19.8877	74.9182	149.26	4.06119	32.4464	67.9375	110.194	17.6612	144.384	9.13129	20.0087	9.00832			3.51073	80.709	54.4438	2.27672	101.032	21.214	120.208	20.0674	1.75824	2.46479	68.7165	36.8837	8.80302	5.16312
3.51804	7.2028	93.6947	104.882	49.2306	173.679	16.7163	180.714	4.58944	9.21373	35.7121	141.357	22.3361	112.949	152.044	131.259	95.8535	116.373	1.73522	26.3685	131.987	48.5375	20.2002	75.681	149.828	3.97589	32.3611	69.4293	111.21	17.2868	143.878	9.71908	19.5837	8.82016			3.51804	77.9053	53.3266	2.22899	98.4561	20.7565	118.558	19.6403	1.72133	2.41312	69.0093	35.7463	8.62289	5.05563
3.52536	7.46722	90.7866	106.869	50.3683	173.556	16.356	180.792	4.49116	9.01734	35.025	139.447	22.9378	110.169	152.522	129.36	98.6501	116.969	1.69803	26.982	130.311	49.6764	20.5126	76.4438	150.397	3.8906	32.2758	70.9211	112.227	16.9125	143.373	10.3069	19.1587	8.632			3.52536	75.1017	52.2095	2.18125	95.8807	20.299	116.908	19.2133	1.68442	2.36144	69.3022	34.6089	8.44277	4.94814
3.53267	7.73164	87.8784	108.856	51.5061	173.433	15.9958	180.871	4.39288	8.82095	34.3379	137.538	23.5395	107.39	153.001	127.461	101.447	117.566	1.66084	27.5956	128.636	50.8153	20.8251	77.2065	150.965	3.80531	32.1905	72.4129	113.243	16.5381	142.867	10.8947	18.7337	8.44383			3.53267	72.2981	51.0924	2.13352	93.3052	19.8415	115.257	18.7862	1.64751	2.30977	69.5951	33.4715	8.26265	4.84065
3.53999	7.95701	85.2929	110.715	52.6227	173.412	15.6437	180.948	4.29669	8.62854	33.6578	135.573	24.1543	104.569	153.526	125.49	104.194	117.966	1.62443	28.2306	126.98	51.8434	21.1014	77.7012	151.551	3.72181	32.1436	73.6004	114.24	16.1726	142.193	11.5059	18.3177	8.25961			3.53999	69.7557	50.0463	2.08679	90.6883	19.395	113.966	18.3665	1.61138	2.25918	69.9881	32.47	8.08617	4.73548
3.5473	8.06679	83.6622	112.195	53.6765	173.69	15.3158	181.02	4.20668	8.44786	32.9983	133.445	24.8076	101.624	154.188	123.305	106.796	117.785	1.59036	28.929	125.382	52.5438	21.2705	77.4026	152.19	3.64366	32.2102	73.8876	115.183	15.8333	141.022	12.1866	17.9287	8.08705			3.5473	67.9866	49.2104	2.04305	87.9486	18.981	113.734	17.9688	1.57757	2.21184	70.6774	31.8703	7.92049	4.63716
3.55462	8.17657	82.0315	113.675	54.7303	173.969	14.9879	181.091	4.11667	8.26718	32.3389	131.318	25.461	98.6796	154.85	121.121	109.399	117.605	1.55629	29.6274	123.784	53.2441	21.4397	77.104	152.829	3.5655	32.2768	74.1748	116.125	15.494	139.851	12.8673	17.5397	7.91449			3.55462	66.2175	48.3745	1.99931	85.209	18.5671	113.502	17.571	1.54376	2.16451	71.3668	31.2707	7.75481	4.53884
3.56193	8.28634	80.4008	115.156	55.7841	174.248	14.6601	181.163	4.02665	8.08651	31.6794	129.19	26.1143	95.7351	155.513	118.936	112.001	117.424	1.52223	30.3258	122.186	53.9444	21.6088	76.8054	153.468	3.48734	32.3434	74.462	117.067	15.1547	138.681	13.5479	17.1507	7.74193			3.56193	64.4484	47.5386	1.95556	82.4693	18.1531	113.27	17.1732	1.50996	2.11716	72.0562	30.6711	7.58913	4.44051
3.56924	8.43675	78.6322	116.44	56.8348	174.334	14.3386	181.079	3.93831	7.90907	31.0273	127.018	26.7804	93.0834	156.213	116.705	114.414	117.142	1.48879	30.9452	120.476	54.6819	21.7958	76.5199	154.348	3.41064	32.423	75.0125	117.915	14.8223	137.395	14.2493	16.7692	7.57256			3.56924	62.7657	46.7001	1.91263	79.7043	17.748	112.805	16.7826	1.47678	2.0707	72.5327	30.076	7.42628	4.34398
3.57656	8.73012	76.378	117.031	57.8746	173.743	14.0397	180.451	3.85586	7.74305	30.4011	124.689	27.4914	91.4626	157.048	114.314	116.164	116.508	1.45759	31.2869	118.367	55.5504	22.0453	76.2807	156.075	3.33907	32.5486	76.4896	118.431	14.5138	135.706	15.0235	16.4143	7.4144			3.57656	61.3873	45.8527	1.87255	76.8499	17.3736	111.52	16.417	1.44582	2.02733	72.26	29.4972	7.27337	4.25375
3.58387	9.02349	74.1239	117.623	58.9143	173.151	13.7408	179.822	3.77341	7.57702	29.7749	122.359	28.2023	89.8418	157.883	111.923	117.914	115.874	1.42639	31.6285	116.258	56.419	22.2948	76.0415	157.803	3.26749	32.6742	77.9668	118.948	14.2054	134.017	15.7977	16.0594	7.25625			3.58387	60.0089	45.0052	1.83246	73.9955	16.9992	110.236	16.0514	1.41486	1.98397	71.9873	28.9183	7.12047	4.16352
3.59118	9.31686	71.8698	118.214	59.954	172.56	13.4418	179.194	3.69096	7.411	29.1487	120.03	28.9133	88.2211	158.718	109.532	119.664	115.24	1.39518	31.9702	114.15	57.2875	22.5443	75.8023	159.53	3.19591	32.7997	79.444	119.464	13.897	132.328	16.572	15.7045	7.09809			3.59118	58.6304	44.1578	1.79238	71.141	16.6248	108.951	15.6859	1.38391	1.9406	71.7146	28.3394	6.96757	4.07329
3.5985	9.61444	69.7604	119.103	60.9892	172.035	13.1478	178.51	3.60982	7.24759	28.5296	117.665	29.6353	86.4595	159.513	107.105	121.595	114.575	1.36448	32.3062	112.115	58.1555	22.8059	75.8001	161.274	3.12549	32.9345	80.5981	119.844	13.5937	130.597	17.3621	15.3555	6.94245			3.5985	57.281	43.3505	1.75294	68.378	16.2572	107.496	15.3266	1.35345	1.89792	71.6079	27.753	6.81689	3.98444
3.60581	9.92989	68.2664	121.257	62.0049	171.786	12.8747	177.591	3.53429	7.09529	27.9407	115.148	30.4045	84.0995	160.137	104.523	124.297	113.78	1.3359	32.6181	110.397	59.0216	23.1188	76.806	163.093	3.05997	33.1081	80.3789	119.644	13.3122	128.688	18.2202	15.0321	6.7975			3.60581	56.0551	42.7141	1.71622	66.0038	15.918	105.32	14.9941	1.3251	1.85819	72.2072	27.1346	6.67564	3.90146
3.61313	10.2453	66.7723	123.412	63.0207	171.538	12.6016	176.672	3.45876	6.94299	27.3518	112.632	31.1737	81.7395	160.761	101.942	126.999	112.984	1.30733	32.9301	108.678	59.8877	23.4316	77.8119	164.912	2.99444	33.2818	80.1597	119.445	13.0307	126.778	19.0783	14.7087	6.65254			3.61313	54.8292	42.0776	1.6795	63.6296	15.5788	103.144	14.6616	1.29676	1.81846	72.8065	26.5162	6.53439	3.81849
3.62044	10.5608	65.2783	125.566	64.0364	171.29	12.3285	175.753	3.38323	6.7907	26.763	110.116	31.943	79.3795	161.385	99.361	129.702	112.189	1.27875	33.2421	106.959	60.7538	23.7445	78.8178	166.731	2.92891	33.4554	79.9404	119.245	12.7492	124.869	19.9364	14.3852	6.50759			3.62044	53.6033	41.4412	1.64278	61.2554	15.2396	100.968	14.3291	1.26841	1.77873	73.4058	25.8978	6.39314	3.73551
3.62776	10.8808	63.7803	127.764	64.878	170.908	12.059	174.795	3.3087	6.64044	26.1805	107.641	32.7192	77.1058	161.89	96.7517	132.41	111.215	1.25056	33.6485	105.194	61.649	24.1122	79.8716	168.525	2.86427	33.635	79.9839	119.062	12.4714	123.028	20.8053	14.0663	6.36455			3.62776	52.3973	40.802	1.60655	59.1287	14.9054	98.7629	14.0017	1.24044	1.73954	73.8329	25.2948	6.25362	3.6536
3.63507	11.2251	62.2613	130.196	64.7992	169.818	11.8089	173.634	3.2395	6.50091	25.6315	105.382	33.5323	75.2879	161.77	93.9946	135.151	109.3	1.22439	34.5539	103.184	62.6984	24.7697	81.1787	170.185	2.80429	33.8453	81.4155	118.97	12.2136	121.552	21.7313	13.7714	6.23159			3.63507	51.2961	40.1485	1.57292	58.3098	14.5969	96.4077	13.7013	1.21449	1.70314	73.3497	24.7731	6.12319	3.5773
3.64238	11.5693	60.7423	132.629	64.7204	168.728	11.5588	172.473	3.17029	6.36138	25.0825	103.123	34.3455	73.47	161.65	91.2375	137.893	107.384	1.19822	35.4593	101.174	63.7478	25.4272	82.4857	171.845	2.74431	34.0557	82.8472	118.877	11.9557	120.075	22.6573	13.4766	6.09863			3.64238	50.195	39.4949	1.53929	57.4909	14.2884	94.0524	13.4009	1.18853	1.66674	72.8666	24.2514	5.99276	3.50101
3.6497	11.9135	59.2233	135.061	64.6416	167.639	11.3087	171.313	3.10109	6.22185	24.5335	100.865	35.1586	71.6521	161.53	88.4804	140.634	105.468	1.17205	36.3647	99.1636	64.7972	26.0848	83.7928	173.505	2.68432	34.266	84.2789	118.785	11.6979	118.599	23.5833	13.1817	5.96567			3.6497	49.0938	38.8413	1.50565	56.672	13.98	91.6972	13.1004	1.16257	1.63035	72.3834	23.7298	5.86234	3.42472
3.65701	12.2621	57.7767	137.446	64.5095	166.516	11.0612	170.183	3.03263	6.08384	23.9898	98.7198	35.9664	69.77	161.429	85.7331	143.272	103.56	1.14616	37.3144	97.0731	65.8514	26.7625	85.1081	175.142	2.62499	34.4796	85.6851	118.633	11.4427	117.057	24.5159	12.8902	5.83411			3.65701	48.0232	38.1735	1.47238	55.8497	13.6749	89.3205	12.8037	1.1369	1.59434	72.0153	23.2126	5.73322	3.34922
3.66433	12.64	56.8238	139.51	64.0139	165.167	10.8317	169.268	2.96923	5.95614	23.4818	97.3517	36.7379	67.4496	161.456	83.0532	145.208	101.7	1.1222	38.5665	94.4359	66.9382	27.5777	86.4798	176.616	2.57009	34.7151	86.9173	118.073	11.206	115.066	25.4936	12.621	5.71208			3.66433	47.161	37.4091	1.44158	55.0041	13.3932	86.7974	12.5328	1.11313	1.561	72.4314	22.7264	5.61303	3.27917
3.67164	13.0179	55.871	141.574	63.5184	163.819	10.6022	168.353	2.90583	5.82845	22.9737	95.9835	37.5095	65.1292	161.483	80.3731	147.143	99.8412	1.09823	39.8187	91.7986	68.025	28.393	87.8515	178.09	2.51518	34.9505	88.1495	117.513	10.9693	113.075	26.4714	12.3518	5.59005			3.67164	46.2987	36.6447	1.41078	54.1585	13.1114	84.2743	12.2619	1.08936	1.52766	72.8475	22.2402	5.49283	3.20912
3.67895	13.3958	54.9181	143.638	63.0228	162.471	10.3727	167.438	2.84244	5.70075	22.4657	94.6153	38.281	62.8089	161.509	77.6932	149.079	97.982	1.07426	41.0709	89.1614	69.1117	29.2082	89.2231	179.564	2.46028	35.186	89.3817	116.953	10.7326	111.084	27.4491	12.0826	5.46802			3.67895	45.4365	35.8803	1.37998	53.3129	12.8296	81.7512	11.991	1.06559	1.49432	73.2637	21.7539	5.37264	3.13907
3.68627	13.7772	53.9636	145.663	62.5533	161.098	10.145	166.444	2.77955	5.57411	21.9617	93.1534	39.0364	60.6223	161.399	75.043	150.972	96.164	1.05049	42.1939	86.6775	70.0931	30.0342	90.5458	181.021	2.40582	35.3581	90.5962	116.45	10.4977	109.049	28.4256	11.8157	5.34696			3.68627	44.5838	35.1262	1.34943	52.4751	12.5501	79.2128	11.7226	1.04202	1.46126	73.5435	21.2712	5.25338	3.06959
3.69358	14.1912	52.9942	147.323	62.3274	159.498	9.9341	164.707	2.72147	5.45731	21.4944	90.815	39.6414	59.6882	160.006	72.6719	152.474	94.7317	1.02855	42.1083	85.6287	70.088	30.9609	91.4098	182.321	2.35556	34.9379	91.6454	116.485	10.2802	106.592	29.3899	11.5695	5.23502			3.69358	43.8197	34.4685	1.32122	51.7109	12.2915	76.5316	11.4779	1.02025	1.43072	72.5475	20.8219	5.14292	3.00534
3.70089	14.6052	52.0249	148.983	62.1015	157.898	9.72322	162.97	2.66339	5.34051	21.027	88.4765	40.2463	58.754	158.612	70.3009	153.976	93.2994	1.0066	42.0228	84.5798	70.0829	31.8876	92.2737	183.621	2.3053	34.5177	92.6945	116.52	10.0626	104.136	30.3543	11.3233	5.12308			3.70089	43.0555	33.8108	1.29302	50.9467	12.033	73.8504	11.2331	0.998487	1.40019	71.5516	20.3726	5.03246	2.94109
3.70821	15.0192	51.0555	150.643	61.8757	156.297	9.51233	161.233	2.60532	5.22371	20.5597	86.1381	40.8512	57.8199	157.219	67.9299	155.478	91.8671	0.984649	41.9372	83.5309	70.0778	32.8142	93.1377	184.922	2.25504	34.0974	93.7437	116.555	9.845	101.68	31.3186	11.0771	5.01114			3.70821	42.2914	33.1531	1.26481	50.1825	11.7744	71.1692	10.9884	0.976721	1.36965	70.5556	19.9233	4.922	2.87684
3.71552	15.4357	50.0892	152.299	61.6931	154.681	9.30256	159.53	2.54756	5.10756	20.095	83.7936	41.4714	56.8717	155.826	65.6246	156.962	90.4291	0.962822	41.9564	82.3686	70.0294	33.6966	94.001	186.159	2.20505	33.7058	94.7392	116.506	9.62857	99.2123	32.2713	10.8323	4.89981			3.71552	41.5279	32.4965	1.23676	49.3915	11.5172	68.5369	10.7451	0.955074	1.33928	69.5795	19.4764	4.81214	2.81295
3.72284	15.8877	49.1682	153.916	62.131	152.838	9.10879	158.325	2.49436	5.00075	19.6669	81.3639	42.3107	55.7237	154.433	64.2611	158.185	88.909	0.942723	43.4754	79.5809	69.3606	33.9436	94.8538	186.498	2.15903	33.7234	94.9662	115.258	9.42853	96.588	33.057	10.6067	4.79725			3.72284	40.772	31.8548	1.21093	48.2176	11.2793	66.6052	10.523	0.93514	1.31132	68.889	19.0642	4.71089	2.75408
3.73015	16.3397	48.2473	155.533	62.569	150.995	8.91502	157.12	2.44116	4.89393	19.2389	78.9342	43.15	54.5756	153.04	62.8977	159.407	87.3889	0.922623	44.9944	76.7932	68.6918	34.1906	95.7067	186.837	2.11302	33.7411	95.1933	114.01	9.22848	93.9638	33.8428	10.3811	4.6947			3.73015	40.0162	31.2131	1.18511	47.0437	11.0415	64.6736	10.3009	0.915206	1.28335	68.1984	18.6519	4.60964	2.6952
3.73746	16.7918	47.3263	157.15	63.007	149.152	8.72125	155.915	2.38796	4.78712	18.8109	76.5045	43.9894	53.4276	151.647	61.5343	160.63	85.8689	0.902524	46.5134	74.0055	68.023	34.4376	96.5596	187.176	2.067	33.7587	95.4204	112.761	9.02843	91.3395	34.6286	10.1556	4.59214			3.73746	39.2603	30.5713	1.15928	45.8698	10.8036	62.742	10.0788	0.895272	1.25538	67.5078	18.2397	4.50839	2.63633
3.74478	17.2452	46.4063	158.753	63.4248	147.302	8.52803	154.676	2.33492	4.68061	18.3841	74.0685	44.8115	52.2874	150.242	60.188	161.825	84.3498	0.882482	48.0363	71.2593	67.3594	34.6885	97.4374	187.508	2.02111	33.7825	95.6756	111.516	8.82894	88.7098	35.4188	9.93063	4.48988			3.74478	38.5051	29.9305	1.13353	44.7094	10.5664	60.8227	9.85736	0.875395	1.2275	66.8276	17.8287	4.40743	2.57763
3.75209	17.7364	45.5144	159.974	63.2798	145.228	8.35012	152.483	2.28619	4.58289	17.9933	71.4534	45.1505	51.3673	148.49	59.3224	162.257	82.8584	0.864071	49.6714	69.6782	66.8415	35.0486	99.0128	187.653	1.97896	33.9786	96.7232	110.356	8.64498	85.9287	36.3355	9.72369	4.39598			3.75209	37.7679	29.3139	1.10987	43.9255	10.3473	59.2522	9.65458	0.857135	1.20188	66.439	17.4523	4.31478	2.52371
3.75941	18.2275	44.6226	161.194	63.1348	143.154	8.1722	150.29	2.23745	4.48517	17.6024	68.8384	45.4896	50.4472	146.738	58.4569	162.689	81.3669	0.84566	51.3064	68.0971	66.3236	35.4087	100.588	187.797	1.93681	34.1747	97.7707	109.196	8.46103	83.1475	37.2521	9.51676	4.30208			3.75941	37.0307	28.6974	1.08622	43.1417	10.1283	57.6816	9.45181	0.838874	1.17626	66.0503	17.0759	4.22212	2.46979
3.76672	18.7187	43.7307	162.415	62.9898	141.08	7.99429	148.097	2.18872	4.38744	17.2116	66.2233	45.8286	49.5271	144.986	57.5913	163.121	79.8755	0.827249	52.9414	66.516	65.8056	35.7688	102.164	187.941	1.89467	34.3708	98.8183	108.036	8.27707	80.3663	38.1687	9.30982	4.20818			3.76672	36.2935	28.0809	1.06257	42.3579	9.90927	56.111	9.24904	0.820613	1.15065	65.6617	16.6995	4.12946	2.41587
3.77404	19.21	42.839	163.633	62.8443	139.007	7.81643	145.904	2.14	4.28975	16.8208	63.6108	46.1666	48.6071	143.236	56.7245	163.55	78.3835	0.808844	54.575	64.9356	65.2901	36.1315	103.739	188.086	1.85253	34.5669	99.8649	106.877	8.09316	77.5878	39.0855	9.10294	4.11431			3.77404	35.5564	27.4645	1.03893	41.5741	9.69031	54.5424	9.04632	0.802358	1.12504	65.2765	16.3233	4.03683	2.36196
3.78135	19.7385	41.9846	163.899	62.5702	137.261	7.65321	143.499	2.09537	4.20032	16.4647	61.7914	46.178	47.7119	141.786	55.4348	163.127	76.7063	0.791981	55.7548	63.5702	65.5474	37.3434	105.232	188.439	1.81392	34.77	100.634	105.873	7.92415	75.6348	40.076	8.91321	4.02837			3.78135	34.847	26.881	1.01726	40.8039	9.4888	53.5986	8.86022	0.785631	1.10157	65.9753	15.9805	3.95215	2.3126
3.78866	20.267	41.1302	164.165	62.2961	135.515	7.48999	141.094	2.05073	4.11089	16.1085	59.9719	46.1894	46.8167	140.336	54.145	162.704	75.0291	0.775117	56.9347	62.2048	65.8047	38.5552	106.725	188.791	1.77531	34.9731	101.404	104.868	7.75513	73.6818	41.0665	8.72348	3.94244			3.78866	34.1376	26.2975	0.995602	40.0336	9.28729	52.6547	8.67413	0.768904	1.07811	66.6741	15.6377	3.86746	2.26324
3.79598	20.7956	40.2758	164.432	62.022	133.769	7.32677	138.689	2.0061	4.02146	15.7523	58.1525	46.2008	45.9215	138.886	52.8552	162.28	73.3518	0.758254	58.1146	60.8394	66.062	39.767	108.219	189.144	1.73671	35.1762	102.173	103.864	7.58611	71.7288	42.057	8.53376	3.8565			3.79598	33.4282	25.7141	0.97394	39.2634	9.08578	51.7108	8.48803	0.752177	1.05465	67.3729	15.2949	3.78277	2.21388
3.80329	21.3241	39.4214	164.698	61.7479	132.023	7.16355	136.284	1.96147	3.93204	15.3962	56.3331	46.2121	45.0263	137.437	51.5655	161.857	71.6746	0.741391	59.2944	59.474	66.3193	40.9789	109.712	189.496	1.6981	35.3793	102.943	102.859	7.41709	69.7759	43.0476	8.34403	3.77057			3.80329	32.7188	25.1306	0.952278	38.4931	8.88428	50.767	8.30193	0.73545	1.03119	68.0717	14.9521	3.69808	2.16451
3.81061	21.8091	38.6106	164.161	61.2379	129.783	7.01353	133.832	1.92048	3.84996	15.0711	55.355	46.4986	44.1629	136.13	50.6334	161.177	69.8603	0.725904	60.5058	58.2193	66.313	42.3024	111.272	188.737	1.66264	35.0371	102.701	100.624	7.26162	68.3748	44.0101	8.16981	3.69172			3.81061	32.0437	24.5849	0.932388	37.7453	8.6986	49.5842	8.1302	0.720088	1.00964	68.8132	14.6392	3.62051	2.11922
3.81792	22.2928	37.801	163.6	60.7209	127.529	6.86389	131.378	1.8796	3.7681	14.747	54.4015	46.793	43.3004	134.828	49.7117	160.489	68.042	0.710458	61.7182	56.9678	66.2989	43.6292	112.835	187.944	1.62728	34.679	102.431	98.3518	7.10653	66.9899	44.9718	7.99604	3.61309			3.81792	31.3695	24.0403	0.912549	36.9982	8.51338	48.3945	7.9589	0.704766	0.988158	69.5559	14.3271	3.54315	2.07404
3.82523	22.7766	36.9913	163.039	60.204	125.276	6.71426	128.925	1.83872	3.68625	14.4228	53.4479	47.0875	42.4378	133.526	48.7901	159.802	66.2237	0.695012	62.9305	55.7164	66.2849	44.956	114.397	187.152	1.59191	34.3209	102.16	96.0801	6.95145	65.6049	45.9335	7.82227	3.53445			3.82523	30.6953	23.4957	0.89271	36.251	8.32816	47.2048	7.7876	0.689443	0.96667	70.2986	14.015	3.46578	2.02887
3.83255	23.2603	36.1817	162.478	59.687	123.022	6.56462	126.472	1.79785	3.60439	14.0987	52.4944	47.3819	41.5753	132.224	47.8684	159.114	64.4053	0.679565	64.1429	54.4649	66.2709	46.2828	115.96	186.359	1.55655	33.9628	101.889	93.8083	6.79637	64.2199	46.8952	7.64849	3.45581			3.83255	30.0212	22.9511	0.872871	35.5039	8.14294	46.0151	7.6163	0.674121	0.945182	71.0413	13.7029	3.38842	1.98369
3.83986	23.1798	35.4197	161.675	58.3981	120.969	6.42682	123.726	1.76021	3.52903	13.802	51.6406	47.6765	40.7499	129.848	47.0305	158.175	62.245	0.665341	65.7286	53.418	66.6802	47.7185	116.916	186.027	1.52397	33.8913	101.898	91.384	6.65351	62.4666	47.7647	7.48851	3.38345			3.83986	29.3854	22.4465	0.854602	34.7773	7.97198	45.3166	7.45781	0.66001	0.925395	71.8811	13.4167	3.31734	1.94212
3.84718	23.0635	34.6608	160.856	57.06	118.93	6.28976	120.962	1.72277	3.45408	13.5071	50.7931	47.9712	39.9267	127.403	46.1979	157.22	60.0628	0.651194	67.3381	52.384	67.1164	49.1611	117.834	185.725	1.49158	33.8381	101.926	88.9501	6.51142	60.6899	48.6283	7.3294	3.31149			3.84718	28.7522	21.9445	0.836433	34.052	7.80192	44.6494	7.30015	0.645976	0.905716	72.7271	13.1322	3.24667	1.90078
3.85449	22.9472	33.9018	160.037	55.7219	116.89	6.1527	118.198	1.68534	3.37913	13.2121	49.9457	48.2658	39.1036	124.959	45.3653	156.265	57.8807	0.637047	68.9476	51.3501	67.5527	50.6037	118.752	185.422	1.45918	33.7848	101.953	86.5161	6.36934	58.9132	49.492	7.17029	3.23953			3.85449	28.1189	21.4425	0.818263	33.3267	7.63187	43.9821	7.14248	0.631942	0.886038	73.5731	12.8476	3.17599	1.85944
3.8618	22.8308	33.1428	159.219	54.3839	114.85	6.01565	115.433	1.6479	3.30418	12.9172	49.0982	48.5604	38.2805	122.514	44.5327	155.31	55.6986	0.6229	70.5571	50.3161	67.9889	52.0463	119.67	185.119	1.42678	33.7316	101.981	84.0821	6.22725	57.1364	50.3556	7.01118	3.16757			3.8618	27.4856	20.9405	0.800094	32.6013	7.46181	43.3148	6.98481	0.617908	0.866359	74.4191	12.5631	3.10532	1.8181
3.86912	23.1925	32.4331	158.762	54.7711	112.189	5.8891	112.528	1.61332	3.23494	12.6462	48.2556	49.292	37.4978	120.056	43.7159	154.114	54.3315	0.609831	72.2418	49.2631	68.6766	53.4772	121.245	183.947	1.39685	33.3218	102.495	82.7697	6.09608	56.0282	51.2569	6.86419	3.10113			3.86912	26.8928	20.4785	0.78331	31.919	7.30458	42.6381	6.83873	0.604943	0.848182	75.5292	12.3008	3.04016	1.77994
3.87643	23.6018	31.7283	158.341	55.3305	109.466	5.76361	109.608	1.57903	3.16628	12.3776	47.4135	50.0671	36.7192	117.597	42.9008	152.894	53.0458	0.59687	73.9339	48.2082	69.3893	54.9068	122.886	182.688	1.36717	32.8763	103.059	81.5693	5.966	54.9867	52.1618	6.71841	3.03524			3.87643	26.3041	20.0205	0.766665	31.2409	7.14863	41.9605	6.69381	0.592085	0.830156	76.6656	12.0408	2.97555	1.74209
3.88374	24.0112	31.0235	157.921	55.8899	106.743	5.63812	106.688	1.54474	3.09761	12.1091	46.5714	50.8423	35.9406	115.138	42.0857	151.674	51.76	0.583909	75.6261	47.1533	70.1021	56.3365	124.527	181.429	1.33749	32.4309	103.622	80.3689	5.83592	53.9452	53.0668	6.57263	2.96935			3.88374	25.7154	19.5624	0.750019	30.5628	6.99267	41.2828	6.54888	0.579228	0.812129	77.802	11.7807	2.91095	1.70425
3.89106	24.4205	30.3186	157.5	56.4493	104.02	5.51263	103.769	1.51045	3.02895	11.8405	45.7294	51.6174	35.1619	112.679	41.2706	150.454	50.4743	0.570948	77.3183	46.0984	70.8149	57.7662	126.168	180.17	1.3078	31.9855	104.185	79.1685	5.70584	52.9037	53.9718	6.42684	2.90346			3.89106	25.1267	19.1044	0.733374	29.8847	6.83672	40.6052	6.40396	0.56637	0.794103	78.9385	11.5207	2.84634	1.6664
3.89837	24.8234	29.6628	157.065	56.8026	101.466	5.39648	100.725	1.47869	2.96534	11.5926	44.9008	52.2051	34.4258	109.957	40.4125	149.007	49.4014	0.558943	78.6669	44.8823	71.8099	59.3034	127.729	178.698	1.2803	31.9982	105.39	77.4249	5.58548	51.8379	54.4427	6.29181	2.84245			3.89837	24.5789	18.6844	0.717956	29.2446	6.69231	39.9283	6.26946	0.554461	0.777406	80.0741	11.2799	2.78658	1.63137
3.90569	25.2254	29.0138	156.628	57.1273	98.936	5.28164	97.6647	1.44728	2.90243	11.3476	44.074	52.7666	33.6957	107.198	39.5484	147.528	48.3582	0.547071	79.9677	43.6438	72.8443	60.8557	129.28	177.196	1.25311	32.0746	106.683	75.6058	5.46648	50.7687	54.8531	6.15827	2.78212			3.90569	24.0368	18.2697	0.702709	28.6098	6.5495	39.2516	6.13641	0.542683	0.760895	81.2097	11.0418	2.72749	1.59673
3.913	25.6273	28.3648	156.191	57.452	96.4058	5.1668	94.6042	1.41587	2.83952	11.1027	43.2473	53.3281	32.9656	104.439	38.6844	146.049	47.315	0.5352	81.2685	42.4053	73.8786	62.4079	130.83	175.694	1.22592	32.151	107.977	73.7867	5.34748	49.6995	55.2636	6.02474	2.72179			3.913	23.4947	17.855	0.687462	27.975	6.40669	38.5748	6.00336	0.530906	0.744384	82.3453	10.8037	2.6684	1.56209
3.92031	26.0293	27.7157	155.754	57.7766	93.8756	5.05195	91.5436	1.38447	2.77661	10.8577	42.4205	53.8896	32.2355	101.68	37.8203	144.57	46.2718	0.523328	82.5692	41.1669	74.913	63.9601	132.38	174.192	1.19873	32.2274	109.27	71.9675	5.22848	48.6303	55.6741	5.8912	2.66146			3.92031	22.9526	17.4403	0.672215	27.3402	6.26388	37.8981	5.87031	0.519129	0.727873	83.4809	10.5656	2.60931	1.52745
3.92763	26.0083	27.1134	154.425	57.9623	90.8835	4.94537	89.338	1.3553	2.71815	10.6305	41.6144	54.3016	31.5485	98.8028	37.0486	143.293	44.8426	0.5123	83.9861	40.3491	74.8381	65.3783	133.16	172.49	1.17346	32.1733	109.446	69.9077	5.11807	47.5712	55.2296	5.76715	2.60542			3.92763	22.4502	17.0603	0.658052	26.745	6.13136	37.231	5.74652	0.508189	0.712537	84.7423	10.3442	2.55445	1.49528
3.93494	25.9105	26.5196	152.934	58.1228	87.8076	4.84028	87.2877	1.32653	2.66051	10.4065	40.812	54.6866	30.8694	95.904	36.2937	142.052	43.3433	0.501426	85.424	39.6077	74.5619	66.7722	133.801	170.751	1.14855	32.0955	109.419	67.8041	5.00922	46.5139	54.6299	5.64483	2.55017			3.93494	21.9549	16.6866	0.644086	26.1569	6.0007	36.5657	5.62441	0.497402	0.697414	86.0265	10.1259	2.50037	1.46356
3.94226	25.8127	25.9258	151.444	58.2833	84.7317	4.7352	85.2373	1.29777	2.60286	10.1826	40.0096	55.0716	30.1902	93.0053	35.5387	140.812	41.8441	0.490552	86.8619	38.8663	74.2858	68.166	134.442	169.013	1.12365	32.0177	109.392	65.7006	4.90038	45.4566	54.0303	5.5225	2.49491			3.94226	21.4596	16.3129	0.63012	25.5689	5.87005	35.9004	5.5023	0.486614	0.682291	87.3107	9.90763	2.44628	1.43184
3.94957	25.7149	25.3319	149.953	58.4437	81.6557	4.63011	83.1869	1.269	2.54521	9.95865	39.2072	55.4565	29.5111	90.1066	34.7838	139.572	40.3448	0.479678	88.2999	38.1249	74.0096	69.5599	135.083	167.274	1.09874	31.9399	109.365	63.5971	4.79153	44.3993	53.4306	5.40017	2.43965			3.94957	20.9643	15.9392	0.616154	24.9809	5.73939	35.2351	5.38019	0.475826	0.667168	88.595	9.68933	2.3922	1.40013
3.95689	26.0877	24.7813	149.138	58.6275	79.6763	4.53229	80.3116	1.24221	2.49149	9.75007	38.431	56.2788	28.8744	87.2036	34.0624	137.771	39.5587	0.469549	89.4373	37.4042	74.4513	70.7599	134.832	165.725	1.07553	31.7031	109.42	61.645	4.69026	43.5716	53.9917	5.28616	2.38817			3.95689	20.506	15.5961	0.603144	24.4324	5.61784	34.587	5.2663	0.465778	0.653081	89.9206	9.4857	2.34181	1.37058
3.9642	26.5673	24.2406	148.476	58.8165	77.9458	4.43612	77.249	1.21586	2.43867	9.54497	37.6608	57.2004	28.2473	84.2996	33.3486	135.844	38.9346	0.459589	90.5065	36.6882	75.0558	71.9159	134.38	164.218	1.05272	31.4302	109.494	59.7273	4.5907	42.7961	54.8162	5.17402	2.33756			3.9642	20.0562	15.2599	0.590351	23.8928	5.49835	33.9428	5.15428	0.455898	0.63923	91.2556	9.2854	2.29228	1.34154
3.97152	27.0468	23.6999	147.815	59.0056	76.2152	4.33996	74.1864	1.18952	2.38584	9.33987	36.8907	58.122	27.6202	81.3957	32.6349	133.916	38.3104	0.449629	91.5758	35.9722	75.6604	73.0718	133.927	162.712	1.0299	31.1574	109.568	57.8096	4.49114	42.0206	55.6408	5.06189	2.28694			3.97152	19.6063	14.9238	0.577559	23.3532	5.37886	33.2986	5.04225	0.446017	0.625378	92.5906	9.0851	2.24274	1.31249
3.97883	27.5265	23.1591	147.154	59.1947	74.4847	4.24379	71.1238	1.16317	2.33302	9.13477	36.1205	59.0436	26.9931	78.4917	31.9212	131.989	37.6863	0.439669	92.645	35.2562	76.2649	74.2278	133.474	161.206	1.00708	30.8845	109.642	55.8919	4.39158	41.2451	56.4653	4.94976	2.23632			3.97883	19.1565	14.5876	0.564766	22.8137	5.25937	32.6544	4.93023	0.436137	0.611527	93.9257	8.88481	2.1932	1.28344
3.98614	28.0177	22.6576	145.468	58.989	72.8865	4.15401	69.1294	1.13856	2.28366	8.94293	35.3808	60.0913	26.4065	76.5307	31.2429	129.872	37.0611	0.430365	93.1993	34.5649	77.3602	75.7167	133.106	159.184	0.985769	30.4634	110.182	53.9388	4.29866	40.4818	56.8103	4.84496	2.18903			3.98614	18.7401	14.2777	0.552816	22.3119	5.14789	31.8229	4.82555	0.426907	0.598588	94.9341	8.69737	2.14691	1.25631
3.99346	28.5122	22.1668	143.499	58.6743	71.3249	4.06599	67.43	1.11443	2.23526	8.75475	34.6496	61.1737	25.8312	74.8301	30.5745	127.704	36.4357	0.421243	93.6113	33.8804	78.5909	77.2975	132.761	157.02	0.964872	30.0014	110.851	51.976	4.20758	39.722	57.0228	4.74218	2.14265			3.99346	18.3331	13.975	0.541099	21.8205	5.03862	30.9398	4.7229	0.417858	0.585901	95.8524	8.51349	2.10151	1.2297
4.00077	29.0066	21.676	141.53	58.3596	69.7632	3.97797	65.7306	1.0903	2.18686	8.56657	33.9184	62.2562	25.2559	73.1295	29.9061	125.536	35.8103	0.412121	94.0234	33.1959	79.8217	78.8783	132.416	154.856	0.943975	29.5394	111.519	50.0131	4.11649	38.9621	57.2353	4.6394	2.09628			4.00077	17.926	13.6723	0.529381	21.3291	4.92936	30.0566	4.62025	0.408809	0.573214	96.7707	8.32961	2.05612	1.2031
4.00809	29.5011	21.1853	139.561	58.0449	68.2016	3.88995	64.0312	1.06617	2.13846	8.3784	33.1872	63.3387	24.6805	71.4289	29.2377	123.367	35.1848	0.402999	94.4355	32.5114	81.0524	80.4591	132.071	152.692	0.923077	29.0774	112.188	48.0503	4.0254	38.2022	57.4479	4.53662	2.04991			4.00809	17.5189	13.3696	0.517664	20.8377	4.82009	29.1735	4.5176	0.39976	0.560527	97.6889	8.14573	2.01072	1.17649
4.0154	29.7743	20.7291	137.431	57.4885	66.6241	3.80751	62.7859	1.04356	2.0931	8.20172	32.489	64.1739	24.1429	69.2652	28.6052	121.259	34.5642	0.394453	94.917	31.854	82.3192	82.11	131.684	150.492	0.9035	28.4128	113.978	46.7146	3.94011	37.461	57.0284	4.44033	2.00646			4.0154	17.1414	13.0887	0.506687	20.381	4.71783	28.5102	4.42147	0.391282	0.548642	98.546	7.97315	1.96816	1.15156
4.02271	29.9747	20.2842	135.248	56.8527	65.0413	3.72692	61.6899	1.02146	2.04875	8.02882	31.8017	64.9278	23.6176	66.9492	27.9846	119.17	33.9453	0.386096	95.4214	31.2055	83.5979	83.784	131.282	148.279	0.884357	27.6817	116.138	45.585	3.85672	36.7258	56.4011	4.34616	1.96397			4.02271	16.7735	12.815	0.495952	19.9358	4.61787	27.9192	4.32748	0.382993	0.53702	99.3829	7.80428	1.92654	1.12719
4.03003	30.1751	19.8393	133.065	56.2168	63.4585	3.64632	60.5939	0.999351	2.0044	7.85592	31.1144	65.6818	23.0923	64.6333	27.364	117.082	33.3263	0.377739	95.9258	30.557	84.8767	85.458	130.881	146.066	0.865213	26.9505	118.298	44.4554	3.77333	35.9906	55.7737	4.252	1.92148			4.03003	16.4056	12.5413	0.485218	19.4905	4.5179	27.3281	4.23349	0.374704	0.525397	100.22	7.63541	1.88492	1.10281
4.03734	30.3756	19.3945	130.882	55.5809	61.8758	3.56572	59.498	0.977245	1.96005	7.68302	30.4271	66.4357	22.567	62.3173	26.7434	114.993	32.7073	0.369383	96.4302	29.9086	86.1554	87.1319	130.48	143.853	0.84607	26.2193	120.458	43.3258	3.68994	35.2555	55.1464	4.15784	1.87898			4.03734	16.0377	12.2676	0.474483	19.0453	4.41794	26.7371	4.1395	0.366414	0.513775	101.057	7.46653	1.8433	1.07843
4.04465	30.7878	18.9796	128.556	54.9665	60.735	3.49001	58.4958	0.95648	1.91838	7.52026	29.7739	67.4801	22.076	60.769	26.1582	112.567	32.0984	0.361533	96.8345	29.2886	87.4071	88.9595	129.538	141.398	0.828089	25.496	122.159	42.5505	3.61163	34.5439	54.9411	4.06941	1.83906			4.04465	15.6952	12.0117	0.4644	18.6311	4.3241	26.1734	4.05127	0.358627	0.502858	101.781	7.30769	1.80417	1.05553
4.05197	31.2818	18.5764	126.175	54.3603	59.765	3.4162	57.53	0.936234	1.87775	7.36141	29.134	68.6367	21.5983	59.5173	25.5867	110.01	31.4934	0.35388	97.2002	28.6795	88.6483	90.8464	128.388	138.849	0.810556	24.7758	123.684	41.9123	3.53528	33.8415	54.8989	3.98319	1.80014			4.05197	15.3626	11.7628	0.454569	18.2289	4.23264	25.6202	3.96525	0.351035	0.492213	102.462	7.15271	1.76602	1.0332
4.05928	31.7759	18.1731	123.794	53.7542	58.7951	3.34239	56.5642	0.915987	1.83712	7.20257	28.494	69.7933	21.1205	58.2657	25.0153	107.453	30.8884	0.346226	97.5659	28.0705	89.8896	92.7334	127.237	136.3	0.793024	24.0556	125.209	41.274	3.45892	33.1391	54.8566	3.89697	1.76121			4.05928	15.0299	11.5139	0.444737	17.8267	4.14117	25.0671	3.87924	0.343443	0.481568	103.142	6.99774	1.72786	1.01086
4.0666	32.27	17.7698	121.413	53.1481	57.8251	3.26858	55.5984	0.89574	1.7965	7.04373	27.854	70.9499	20.6428	57.0141	24.4438	104.896	30.2834	0.338572	97.9316	27.4615	91.1308	94.6203	126.087	133.751	0.775491	23.3354	126.734	40.6357	3.38257	32.4367	54.8144	3.81076	1.72228			4.0666	14.6972	11.265	0.434906	17.4245	4.0497	24.5139	3.79323	0.335851	0.470923	103.823	6.84277	1.6897	0.988528
4.07391	32.3806	17.392	118.906	53.1998	56.7339	3.19904	54.6403	0.876667	1.75822	6.89383	27.2476	71.7378	20.1954	55.9436	23.906	102.342	29.6926	0.331363	97.9666	26.881	92.2794	96.016	125.193	131.214	0.758976	22.8958	128.429	39.9922	3.31064	31.761	54.7526	3.72956	1.68561			4.07391	14.3858	11.0305	0.425644	17.0493	3.96357	23.9883	3.71226	0.328699	0.460895	104.003	6.69672	1.65374	0.967485
4.08122	32.3188	17.0256	116.342	53.5473	55.5883	3.13142	53.6857	0.858121	1.72101	6.74796	26.6561	72.3598	19.7617	54.9547	23.3833	99.7899	29.1083	0.324352	97.8528	26.3134	93.3862	97.1908	124.414	128.682	0.742918	22.5823	130.202	39.3465	3.2407	31.0973	54.6821	3.65062	1.64995			4.08122	14.084	10.8026	0.416639	16.6861	3.87983	23.475	3.63356	0.321745	0.451144	103.959	6.55468	1.61876	0.947022
4.08854	32.257	16.6593	113.779	53.8948	54.4427	3.06381	52.731	0.839575	1.68379	6.60208	26.0647	72.9818	19.328	53.9657	22.8606	97.2376	28.5239	0.317342	97.7391	25.7458	94.4931	98.3657	123.636	126.15	0.72686	22.2689	131.974	38.7007	3.17075	30.4336	54.6116	3.57168	1.61429			4.08854	13.7822	10.5746	0.407633	16.323	3.79609	22.9618	3.55486	0.314791	0.441394	103.914	6.41265	1.58378	0.926559
4.09585	32.1953	16.2929	111.215	54.2422	53.297	2.99619	51.7764	0.821029	1.64658	6.45621	25.4733	73.6039	18.8942	52.9768	22.338	94.6853	27.9395	0.310332	97.6253	25.1781	95.6	99.5405	122.857	123.618	0.710802	21.9554	133.747	38.055	3.10081	29.7699	54.541	3.49275	1.57862			4.09585	13.4804	10.3467	0.398628	15.9599	3.71236	22.4485	3.47616	0.307837	0.431643	103.87	6.27061	1.5488	0.906096
4.10317	32.3625	15.948	108.541	54.8195	52.2013	2.93232	50.8356	0.803511	1.61143	6.31827	24.9137	73.8694	18.487	52.0667	21.8465	91.9103	27.3727	0.30371	97.4059	24.6383	96.5519	100.703	121.826	120.858	0.695635	21.1857	135.036	37.4099	3.03473	29.1343	54.806	3.4182	1.54494			4.10317	13.1963	10.1306	0.390122	15.6196	3.63326	21.9622	3.40189	0.301269	0.422433	104.36	6.13652	1.51574	0.886764
4.11048	32.6487	15.6142	105.81	55.5159	51.1316	2.87038	49.9019	0.786525	1.57735	6.18445	24.3707	73.95	18.0934	51.1975	21.3712	89.0197	26.8149	0.29729	97.1316	24.1129	97.4235	101.859	120.662	117.98	0.680929	20.1794	136.073	36.7651	2.97065	28.5134	55.2451	3.34593	1.51227			4.11048	12.9213	9.92063	0.381875	15.2911	3.55658	21.4899	3.3299	0.294901	0.413503	105.129	6.00654	1.48369	0.868018
4.11779	32.9349	15.2803	103.079	56.2123	50.0619	2.80844	48.9683	0.76954	1.54327	6.05064	23.8277	74.0306	17.6999	50.3282	20.8959	86.1291	26.257	0.29087	96.8574	23.5874	98.2951	103.014	119.499	115.103	0.666224	19.1731	137.111	36.1203	2.90658	27.8925	55.6842	3.27367	1.47961			4.11779	12.6463	9.71068	0.373627	14.9627	3.4799	21.0176	3.25792	0.288533	0.404573	105.897	5.87656	1.45163	0.849273
4.12511	33.221	14.9465	100.348	56.9087	48.9922	2.7465	48.0347	0.752555	1.5092	5.91682	23.2847	74.1112	17.3063	49.459	20.4206	83.2384	25.6992	0.28445	96.5831	23.062	99.1667	104.17	118.335	112.225	0.651519	18.1668	138.149	35.4756	2.8425	27.2716	56.1233	3.2014	1.44695			4.12511	12.3714	9.50073	0.36538	14.6342	3.40322	20.5452	3.18594	0.282164	0.395643	106.666	5.74658	1.41958	0.830527
4.13242	33.6588	14.6305	97.5555	57.4244	47.8805	2.68782	47.1195	0.736465	1.47691	5.79001	22.7711	73.9365	16.9352	48.5954	19.9732	81.2079	25.161	0.278368	96.057	22.5627	99.825	105.512	116.601	109.254	0.637589	17.4145	139.316	34.8364	2.78179	26.6788	56.3011	3.13295	1.416			4.13242	12.1109	9.30077	0.357568	14.3246	3.33056	20.0984	3.1178	0.276131	0.387184	106.307	5.62352	1.38921	0.812768
4.13973	34.1867	14.3252	94.7273	57.8327	46.744	2.63106	46.2153	0.720905	1.4457	5.66736	22.275	73.6102	16.5776	47.7352	19.5424	79.6881	24.6344	0.272487	95.3814	22.0789	100.357	106.963	114.527	106.227	0.624119	16.8131	140.56	34.2006	2.72306	26.1028	56.3239	3.06677	1.38608			4.13973	11.8591	9.10675	0.350013	14.0262	3.2603	19.6668	3.05194	0.270298	0.379004	105.28	5.50457	1.35984	0.795594
4.14705	34.7145	14.0198	91.8991	58.241	45.6075	2.5743	45.3111	0.705346	1.41449	5.54471	21.7789	73.284	16.2199	46.8749	19.1117	78.1683	24.1078	0.266606	94.7057	21.5952	100.888	108.415	112.453	103.201	0.610649	16.2116	141.804	33.5648	2.66434	25.5267	56.3466	3.00059	1.35616			4.14705	11.6073	8.91272	0.342459	13.7278	3.19005	19.2352	2.98608	0.264464	0.370824	104.252	5.38562	1.33046	0.77842
4.15437	35.2424	13.7145	89.0709	58.6493	44.4709	2.51755	44.407	0.689787	1.38328	5.42206	21.2828	72.9577	15.8622	46.0147	18.6809	76.6485	23.5812	0.260725	94.0301	21.1115	101.42	109.867	110.379	100.174	0.59718	15.6102	143.048	32.929	2.60562	24.9507	56.3694	2.93441	1.32624			4.15437	11.3555	8.7187	0.334905	13.4294	3.11979	18.8036	2.92022	0.258631	0.362644	103.225	5.26667	1.30109	0.761246
4.16168	35.7582	13.4242	86.535	59.4824	43.5134	2.46362	43.5247	0.675007	1.35363	5.30555	20.8133	73.4638	15.5236	45.1654	18.2745	75.001	23.0751	0.255139	93.3261	20.6518	102.286	111.173	108.766	97.5841	0.584385	15.2725	144.126	32.303	2.54982	24.4019	56.0586	2.87155	1.29781			4.16168	11.1159	8.53348	0.327729	13.1464	3.05302	18.3784	2.85768	0.25309	0.354874	102.593	5.1537	1.27319	0.744931
4.16899	36.2659	13.1441	84.1972	60.6034	42.6771	2.41162	42.6574	0.660755	1.32505	5.19322	20.3619	74.5342	15.1978	44.3233	17.8847	73.267	22.583	0.249752	92.6028	20.2085	103.379	112.38	107.466	95.2904	0.572047	15.1135	145.09	31.6835	2.49601	23.8717	55.5216	2.81094	1.27041			4.16899	10.8844	8.35423	0.320809	12.8738	2.98864	17.9575	2.7974	0.247746	0.347381	102.229	5.04479	1.24628	0.729198
4.17631	36.7736	12.8639	81.8594	61.7243	41.8408	2.35961	41.7901	0.646503	1.29647	5.08089	19.9104	75.6046	14.8721	43.4813	17.4949	71.533	22.0909	0.244365	91.8795	19.7651	104.473	113.587	106.165	92.9967	0.55971	14.9545	146.055	31.0641	2.4422	23.3414	54.9847	2.75032	1.243			4.17631	10.653	8.17498	0.313889	12.6012	2.92425	17.5367	2.73712	0.242403	0.339888	101.865	4.93588	1.21938	0.713465
4.18362	37.2813	12.5838	79.5217	62.8453	41.0046	2.30761	40.9227	0.632251	1.26788	4.96856	19.459	76.675	14.5463	42.6393	17.1051	69.7989	21.5988	0.238979	91.1562	19.3218	105.566	114.795	104.864	90.703	0.547372	14.7956	147.02	30.4447	2.38838	22.8111	54.4477	2.68971	1.21559			4.18362	10.4215	7.99573	0.30697	12.3287	2.85986	17.1159	2.67684	0.237059	0.332396	101.501	4.82698	1.19247	0.697732
4.19093	37.5196	12.3165	77.1236	64.0559	40.1902	2.25806	40.0797	0.618675	1.24065	4.86159	19.0311	77.4831	14.2365	41.8125	16.736	68.2785	21.1271	0.233847	89.6735	18.9001	106.7	115.7	103.081	88.551	0.53562	14.6378	148.188	29.8382	2.33711	22.3064	53.9182	2.63197	1.18949			4.19093	10.2004	7.82439	0.300378	12.0687	2.79851	16.7317	2.61943	0.231969	0.325258	100.696	4.72325	1.16684	0.682746
4.19825	37.5502	12.0591	74.679	65.3356	39.3928	2.21042	39.2554	0.60562	1.21447	4.75877	18.6213	78.0888	13.939	40.9975	16.383	66.9227	20.6711	0.228913	87.605	18.4952	107.865	116.373	100.924	86.5083	0.524318	14.481	149.513	29.2418	2.2878	21.8214	53.3944	2.57645	1.16438			4.19825	9.98728	7.65917	0.29404	11.8184	2.7395	16.3757	2.56424	0.227075	0.318395	99.5514	4.62351	1.1422	0.668335
4.20556	37.5807	11.8016	72.2344	66.6153	38.5954	2.16277	38.4311	0.592566	1.18829	4.65594	18.2116	78.6945	13.6415	40.1825	16.0299	65.5669	20.2152	0.223979	85.5366	18.0902	109.03	117.046	98.7682	84.4655	0.513017	14.3241	150.839	28.6453	2.23848	21.3364	52.8707	2.52093	1.13928			4.20556	9.77415	7.49395	0.287702	11.568	2.68049	16.0197	2.50904	0.22218	0.311532	98.4065	4.52378	1.11756	0.653923
4.21288	37.6112	11.5442	69.7898	67.895	37.798	2.11512	37.6069	0.579511	1.16211	4.55311	17.8018	79.3003	13.344	39.3675	15.6769	64.2111	19.7593	0.219045	83.4681	17.6852	110.196	117.719	96.6119	82.4228	0.501715	14.1673	152.164	28.0488	2.18917	20.8514	52.3469	2.46541	1.11417			4.21288	9.56101	7.32872	0.281364	11.3177	2.62147	15.6638	2.45384	0.217286	0.304668	97.2617	4.42405	1.09291	0.639512
4.22019	37.5638	11.2977	67.9314	69.1079	37.0239	2.06961	36.8083	0.567042	1.13711	4.45495	17.4125	79.8942	13.0599	38.5712	15.3412	62.7773	19.3229	0.214332	81.3154	17.2994	111.204	118.446	94.5211	80.5426	0.490922	13.9154	153.459	27.4676	2.14206	20.3897	52.3477	2.41238	1.0902			4.22019	9.35688	7.17061	0.27531	11.0779	2.5651	15.326	2.40112	0.212611	0.298113	96.4823	4.32881	1.06938	0.625749
4.22751	37.4479	11.061	66.5863	70.2622	36.27	2.02596	36.0321	0.555086	1.11314	4.36086	17.041	80.4777	12.7876	37.7911	15.0206	61.2752	18.9035	0.209813	79.0889	16.9302	112.076	119.221	92.4875	78.8048	0.480572	13.5803	154.726	26.8997	2.09689	19.9483	52.8079	2.36153	1.06721			4.22751	9.16063	7.01873	0.269506	10.8472	2.51103	15.004	2.35057	0.208128	0.291827	96.023	4.23752	1.04682	0.612552
4.23482	37.3321	10.8242	65.2413	71.4165	35.5162	1.98232	35.256	0.54313	1.08916	4.26678	16.6696	81.0612	12.5153	37.011	14.6999	59.7732	18.4842	0.205294	76.8625	16.5611	112.948	119.996	90.4539	77.067	0.470222	13.2453	155.994	26.3319	2.05171	19.507	53.268	2.31068	1.04422			4.23482	8.96438	6.86685	0.263701	10.6165	2.45695	14.682	2.30001	0.203646	0.285542	95.5636	4.14623	1.02426	0.599356
4.24213	37.2163	10.5874	63.8962	72.5708	34.7625	1.93867	34.4799	0.531175	1.06519	4.1727	16.2981	81.6446	12.243	36.231	14.3793	58.2712	18.0649	0.200775	74.636	16.192	113.82	120.772	88.4203	75.3292	0.459872	12.9102	157.262	25.764	2.00654	19.0656	53.7282	2.25983	1.02123			4.24213	8.76813	6.71497	0.257897	10.3858	2.40288	14.36	2.24946	0.199163	0.279257	95.1043	4.05494	1.0017	0.586159
4.24945	37.0406	10.3601	62.5787	73.9001	34.0322	1.89687	33.7297	0.519723	1.04223	4.08262	15.9441	82.7997	11.9819	35.4716	14.0729	57.0842	17.6635	0.196447	72.3332	15.8394	114.721	121.454	86.54	73.6997	0.449959	12.598	157.923	25.2126	1.96327	18.6448	54.4542	2.21113	0.999211			4.24945	8.57973	6.56939	0.252337	10.1641	2.35108	14.053	2.20103	0.19487	0.273236	93.8467	3.96751	0.98009	0.57352
4.25676	36.8053	10.1422	61.2886	75.4031	33.3252	1.85689	33.0053	0.508773	1.02027	3.99653	15.6073	84.5223	11.732	34.7328	13.7804	56.2101	17.2799	0.192308	69.9545	15.5032	115.651	122.045	84.8117	72.1777	0.440479	12.3085	157.981	24.6776	1.92189	18.2444	55.4443	2.16455	0.978157			4.25676	8.39913	6.43007	0.247021	9.9513	2.30154	13.7609	2.15471	0.190764	0.26748	91.7964	3.88393	0.959433	0.561434
4.26407	36.5701	9.92441	59.9984	76.9062	32.6183	1.81691	32.2809	0.497823	0.998319	3.91044	15.2705	86.2449	11.4821	33.994	13.488	55.336	16.8963	0.188169	67.5759	15.167	116.581	122.636	83.0835	70.6557	0.430999	12.0189	158.039	24.1426	1.8805	17.844	56.4343	2.11797	0.957102			4.26407	8.21853	6.29076	0.241704	9.73849	2.252	13.4688	2.10839	0.186658	0.261723	89.7462	3.80034	0.938775	0.549348
4.27139	36.3348	9.70657	58.7083	78.4092	31.9113	1.77693	31.5565	0.486872	0.976363	3.82435	14.9337	87.9675	11.2322	33.2552	13.1956	54.4619	16.5127	0.18403	65.1973	14.8308	117.51	123.228	81.3553	69.1337	0.42152	11.7294	158.097	23.6076	1.83912	17.4436	57.4244	2.0714	0.936048			4.27139	8.03793	6.15144	0.236388	9.52568	2.20246	13.1768	2.06208	0.182553	0.255966	87.696	3.71676	0.918117	0.537262
4.2787	36.1622	9.49702	57.3924	80.099	31.2228	1.73854	30.8574	0.476355	0.955275	3.74168	14.6115	89.4245	10.9918	32.538	12.9146	53.2161	16.1451	0.180055	62.7493	14.5087	118.756	123.427	79.1797	67.5745	0.412415	11.5029	158.026	23.0896	1.79938	17.0609	58.2435	2.02666	0.915826			4.2787	7.8642	6.01766	0.231282	9.32077	2.15487	12.8968	2.01758	0.178609	0.250437	85.5087	3.63648	0.898278	0.525654
4.28602	36.0598	9.29678	56.0477	81.9988	30.555	1.70192	30.1869	0.466324	0.935163	3.66288	14.3057	90.583	10.762	31.8451	12.6466	51.5522	15.7955	0.176263	60.2233	14.2023	120.357	123.185	76.5011	65.9734	0.403731	11.3474	157.809	22.5906	1.76147	16.6981	58.8705	1.98399	0.896541			4.28602	7.69819	5.89008	0.226411	9.12474	2.10947	12.6305	1.97513	0.174848	0.245163	83.1675	3.55994	0.879361	0.514585
4.29333	35.9575	9.09655	54.7029	83.8986	29.8872	1.6653	29.5164	0.456293	0.91505	3.58408	13.9999	91.7414	10.5322	31.1521	12.3787	49.8884	15.4459	0.172472	57.6972	13.896	121.957	122.943	73.8225	64.3724	0.395047	11.192	157.593	22.0917	1.72356	16.3353	59.4974	1.94131	0.877256			4.29333	7.53219	5.7625	0.221542	8.92871	2.06407	12.3642	1.93268	0.171087	0.23989	80.8263	3.48339	0.860444	0.503515
4.30064	35.8552	8.89631	53.3582	85.7984	29.2194	1.62868	28.8459	0.446263	0.894938	3.50528	13.6941	92.8998	10.3025	30.4592	12.1106	48.2246	15.0964	0.168681	55.1712	13.5896	123.558	122.701	71.1439	62.7713	0.386363	11.0365	157.376	21.5927	1.68565	15.9725	60.1244	1.89864	0.857971			4.30064	7.36619	5.63493	0.216671	8.73268	2.01868	12.0979	1.89023	0.167326	0.234616	78.4851	3.40684	0.841526	0.492445
4.30796	35.9644	8.70331	52.2206	87.7791	28.5773	1.59341	28.1995	0.436602	0.875568	3.42941	13.4003	93.592	10.0807	29.7877	11.8521	46.9239	14.7609	0.165029	53.2754	13.2951	124.299	122.837	68.9077	61.2567	0.377999	10.8836	157.33	21.1105	1.64915	15.6246	60.7627	1.85755	0.839399			4.30796	7.20619	5.51214	0.211981	8.54362	1.97496	11.8413	1.84933	0.163704	0.229537	76.0825	3.33313	0.823309	0.481785
4.31527	36.3435	8.51954	51.3474	89.8631	27.9681	1.55987	27.5837	0.427414	0.857145	3.35726	13.1218	93.6891	9.8693	29.1437	11.6057	46.0866	14.4433	0.161556	52.1837	13.0155	123.941	123.456	67.236	59.8525	0.370045	10.734	157.5	20.6496	1.61443	15.2955	61.4153	1.81846	0.821736			4.31527	7.05386	5.39545	0.20752	8.36346	1.93338	11.5972	1.81043	0.160259	0.224707	73.6016	3.26302	0.805985	0.471646
4.32259	36.7226	8.33577	50.4742	91.9471	27.359	1.52633	26.9681	0.418226	0.838723	3.28513	12.8434	93.7862	9.65787	28.4997	11.3592	45.2493	14.1257	0.158083	51.0921	12.7361	123.584	124.074	65.5643	58.4483	0.36209	10.5844	157.671	20.1886	1.57971	14.9665	62.0679	1.77937	0.804072			4.32259	6.90153	5.27876	0.20306	8.18331	1.89179	11.3531	1.77153	0.156814	0.219877	71.1207	3.19292	0.788661	0.461507
4.3299	37.1018	8.152	49.6009	94.0311	26.7498	1.49279	26.3523	0.409039	0.8203	3.21299	12.5649	93.8834	9.44644	27.8557	11.1128	44.412	13.8082	0.154611	50.0005	12.4565	123.227	124.693	63.8926	57.0441	0.354136	10.4347	157.841	19.7278	1.54499	14.6375	62.7205	1.74028	0.786409			4.3299	6.74921	5.16207	0.198599	8.00315	1.85021	11.109	1.73263	0.153369	0.215047	68.6399	3.12282	0.771337	0.451368
4.33721	37.4	7.9745	48.7326	96.1059	26.1606	1.4604	25.7587	0.400166	0.802509	3.14333	12.2962	94.6448	9.24196	27.2322	10.8743	43.5847	13.5027	0.151257	49.0516	12.1869	123.328	125.101	62.4651	55.8207	0.346454	10.2899	157.406	19.2826	1.51146	14.3206	63.6422	1.70253	0.769351			4.33721	6.60209	5.04948	0.194291	7.82905	1.81005	10.8729	1.69505	0.150042	0.210382	66.3099	3.05512	0.754607	0.441578
4.34453	37.5808	7.80608	47.8712	98.1673	25.6005	1.42968	25.1971	0.39175	0.785634	3.07727	12.0416	96.3702	9.04758	26.6385	10.6473	42.7719	13.2147	0.148076	48.3099	11.9315	124.092	125.203	61.392	54.8598	0.339168	10.1521	156.092	18.8604	1.47967	14.0213	64.9543	1.66673	0.753173			4.34453	6.46253	4.94281	0.190205	7.66376	1.77197	10.6481	1.6594	0.146887	0.205957	64.1989	2.9909	0.738741	0.432291
4.35184	37.7617	7.63767	47.0098	100.229	25.0403	1.39896	24.6355	0.383334	0.768758	3.01121	11.7869	98.0958	8.85319	26.0448	10.4203	41.9591	12.9268	0.144895	47.5683	11.6761	124.856	125.306	60.3189	53.8989	0.331882	10.0143	154.778	18.4382	1.44787	13.722	66.2665	1.63092	0.736994			4.35184	6.32297	4.83614	0.186119	7.49846	1.73388	10.4234	1.62375	0.143731	0.201533	62.0879	2.92669	0.722874	0.423005
4.35916	37.9426	7.46926	46.1484	102.29	24.4801	1.36824	24.0739	0.374918	0.751883	2.94516	11.5323	99.8213	8.6588	25.4511	10.1933	41.1463	12.6389	0.141714	46.8266	11.4207	125.62	125.408	59.2458	52.938	0.324596	9.87649	153.463	18.016	1.41607	13.4228	67.5786	1.59512	0.720815			4.35916	6.18341	4.72948	0.182033	7.33316	1.6958	10.1987	1.58811	0.140576	0.197108	59.9769	2.86248	0.707008	0.413719
4.36647	38.1801	7.30621	45.2842	104.133	23.9379	1.33849	23.5318	0.366769	0.735542	2.88119	11.2855	101.367	8.47042	24.8764	9.97313	40.3454	12.3611	0.138634	46.0488	11.1735	126.57	125.74	58.1267	51.9877	0.31754	9.74687	152.38	17.6081	1.38528	13.1333	68.9419	1.56045	0.705149			4.36647	6.04831	4.62627	0.178076	7.17306	1.65892	9.98056	1.55358	0.13752	0.192824	58.2006	2.8003	0.691645	0.404727
4.37378	38.5115	7.15204	44.4153	105.615	23.4253	1.31036	23.0222	0.359062	0.720086	2.8207	11.0517	102.615	8.29198	24.3331	9.76418	39.5645	12.1001	0.13572	45.2112	10.9398	127.831	126.451	56.9316	51.0551	0.310867	9.63081	151.679	17.2239	1.35616	12.8601	70.3899	1.52765	0.690331			4.37378	5.92061	4.5288	0.174334	7.02157	1.62404	9.77323	1.52093	0.13463	0.188772	56.9785	2.74148	0.677114	0.396222
4.3811	38.8428	6.99788	43.5464	107.096	22.9128	1.28223	22.5127	0.351354	0.704629	2.7602	10.8178	103.863	8.11354	23.7898	9.55523	38.7835	11.8392	0.132807	44.3736	10.706	129.092	127.162	55.7365	50.1223	0.304194	9.51475	150.977	16.8398	1.32705	12.5869	71.838	1.49486	0.675514			4.3811	5.7929	4.43133	0.170592	6.87008	1.58916	9.56591	1.48827	0.13174	0.18472	55.7564	2.68266	0.662583	0.387718
4.38842	39.1742	6.84372	42.6775	108.577	22.4002	1.2541	22.0031	0.343646	0.689173	2.69971	10.5839	105.111	7.93511	23.2465	9.34629	38.0026	11.5783	0.129893	43.5361	10.4723	130.353	127.874	54.5414	49.1897	0.29752	9.39869	150.276	16.4556	1.29793	12.3137	73.2861	1.46206	0.660696			4.38842	5.6652	4.33385	0.166849	6.7186	1.55428	9.35858	1.45561	0.12885	0.180667	54.5342	2.62384	0.648053	0.379213
4.39573	39.5492	6.69409	41.8282	110.073	21.9033	1.22679	21.5102	0.336162	0.674165	2.64097	10.3565	106.563	7.7618	22.7203	9.14316	37.2346	11.3256	0.127064	42.6874	10.2453	131.172	128.126	53.2836	48.2694	0.29104	9.29364	149.219	16.0839	1.26966	12.0485	74.65	1.43022	0.646309			4.39573	5.54126	4.23928	0.163216	6.57153	1.52042	9.15678	1.4239	0.126044	0.176733	53.1775	2.56672	0.633944	0.370955
4.40304	40.0068	6.55306	41.016	111.594	21.436	1.20102	21.0493	0.329103	0.660008	2.58555	10.141	108.403	7.59822	22.2262	8.95109	36.4913	11.0888	0.124396	41.8175	10.0312	131.154	127.506	51.9069	47.3726	0.284929	9.20945	147.485	15.7359	1.243	11.7982	75.8544	1.40018	0.632737			4.40304	5.42448	4.15019	0.159788	6.43284	1.48849	8.96547	1.39398	0.123397	0.173021	51.5654	2.51284	0.620635	0.363166
4.41036	40.4645	6.41203	40.2039	113.116	20.9688	1.17526	20.5883	0.322044	0.645851	2.53014	9.92561	110.243	7.43464	21.7321	8.75901	35.748	10.852	0.121728	40.9477	9.81699	131.137	126.886	50.5301	46.4758	0.278817	9.12526	145.751	15.3879	1.21633	11.548	77.0589	1.37015	0.619166			4.41036	5.3077	4.0611	0.156361	6.29415	1.45655	8.77415	1.36407	0.12075	0.16931	49.9532	2.45896	0.607327	0.355377
4.41767	40.9222	6.271	39.3918	114.638	20.5015	1.1495	20.1273	0.314985	0.631694	2.47473	9.71018	112.083	7.27106	21.238	8.56693	35.0047	10.6152	0.119059	40.0779	9.60281	131.119	126.266	49.1534	45.579	0.272705	9.04107	144.018	15.04	1.18967	11.2978	78.2633	1.34011	0.605595			4.41767	5.19092	3.97201	0.152933	6.15546	1.42461	8.58284	1.33415	0.118103	0.165599	48.3411	2.40508	0.594018	0.347587
4.42498	41.5625	6.13375	38.5908	116.041	20.0475	1.12441	19.6802	0.308111	0.61791	2.42077	9.50004	113.82	7.1118	20.7586	8.37979	34.2745	10.385	0.116461	39.1646	9.39423	131.331	125.733	47.7659	44.6233	0.266754	8.97115	142.388	14.7025	1.16371	11.054	79.5916	1.31087	0.592381			4.42498	5.07727	3.88532	0.149596	6.02048	1.39352	8.39623	1.30503	0.115526	0.161985	47.016	2.35262	0.58106	0.340004
4.4323	42.6017	6.00473	37.8143	117.185	19.6224	1.10082	19.2634	0.301644	0.604941	2.37	9.30145	115.332	6.96198	20.3113	8.20342	33.5729	10.1694	0.114017	38.1564	9.19785	132.043	125.388	46.3549	43.539	0.261155	8.93238	140.987	14.388	1.13928	10.8242	81.1904	1.28335	0.579948			4.4323	4.97047	3.80383	0.146456	5.89359	1.36427	8.21989	1.27763	0.113101	0.158585	46.3178	2.30325	0.568867	0.332868
4.43961	43.6409	5.87572	37.0378	118.329	19.1973	1.07722	18.8465	0.295177	0.591971	2.31922	9.10286	116.843	6.81215	19.8639	8.02704	32.8713	9.9537	0.111573	37.1481	9.00147	132.756	125.043	44.944	42.4547	0.255556	8.8936	139.585	14.0735	1.11486	10.5944	82.7892	1.25584	0.567516			4.43961	4.86367	3.72235	0.143316	5.7667	1.33501	8.04356	1.25022	0.110676	0.155185	45.6196	2.25388	0.556674	0.325732
4.44693	44.6802	5.74671	36.2613	119.472	18.7722	1.05362	18.4297	0.28871	0.579002	2.26844	8.90427	118.354	6.66232	19.4166	7.85067	32.1697	9.73804	0.109128	36.1398	8.8051	133.468	124.699	43.533	41.3704	0.249957	8.85483	138.183	13.7589	1.09044	10.3647	84.388	1.22832	0.555083			4.44693	4.75688	3.64086	0.140176	5.63981	1.30576	7.86723	1.22282	0.108252	0.151785	44.9213	2.20451	0.544481	0.318597
4.45424	45.7297	5.62081	35.4965	120.392	18.358	1.03058	18.0241	0.282397	0.566341	2.21887	8.71015	119.89	6.51609	18.9815	7.67844	31.4808	9.52761	0.106742	35.2749	8.61333	133.867	124.317	42.3203	40.3619	0.244491	8.83491	136.649	13.453	1.06659	10.1402	85.9766	1.20146	0.542946			4.45424	4.65266	3.56134	0.137111	5.516	1.27721	7.6949	1.19606	0.105884	0.148466	44.2017	2.15631	0.532578	0.31163
4.46155	46.8055	5.50281	34.7614	120.744	17.9716	1.00897	17.6468	0.276474	0.554462	2.17235	8.52738	121.488	6.37897	18.5774	7.51673	30.8241	9.33046	0.104503	34.7739	8.43327	133.469	123.843	41.611	39.5458	0.239363	8.86285	134.778	13.1687	1.04423	9.92904	87.539	1.17626	0.531558			4.46155	4.555	3.48678	0.134235	5.39998	1.25042	7.53274	1.17097	0.103664	0.145352	43.4277	2.11108	0.521409	0.305095
4.46887	47.8812	5.3848	34.0262	121.096	17.5851	0.987352	17.2695	0.270551	0.542582	2.12583	8.34462	123.086	6.24186	18.1734	7.35502	30.1674	9.13332	0.102264	34.2729	8.25321	133.071	123.369	40.9016	38.7297	0.234235	8.89079	132.907	12.8845	1.02186	9.71791	89.1014	1.15105	0.520171			4.46887	4.45734	3.41222	0.13136	5.28397	1.22363	7.37059	1.14587	0.101443	0.142239	42.6537	2.06585	0.51024	0.298559
4.47618	48.957	5.2668	33.291	121.447	17.1987	0.965738	16.8922	0.264628	0.530703	2.07931	8.16185	124.683	6.10475	17.7694	7.19331	29.5107	8.93617	0.100025	33.7718	8.07315	132.674	122.894	40.1923	37.9135	0.229107	8.91873	131.036	12.6003	0.99949	9.50677	90.6638	1.12585	0.508783			4.47618	4.35967	3.33766	0.128484	5.16795	1.19684	7.20843	1.12078	0.0992218	0.139125	41.8798	2.02063	0.499072	0.292023
4.48349	50.038	5.15132	32.5674	122.126	16.8209	0.944581	16.5235	0.25883	0.519075	2.03377	7.98284	126.286	5.97057	17.3751	7.03502	28.8657	8.7431	0.0978336	33.1892	7.89683	132.411	122.275	39.4855	37.1101	0.224087	8.97102	129.095	12.3228	0.977594	9.29992	92.0893	1.10118	0.497636			4.48349	4.2641	3.26468	0.125669	5.05443	1.17062	7.04964	1.09621	0.0970478	0.136076	41.0979	1.97635	0.488139	0.285625
4.49081	51.1347	5.04335	31.8779	123.779	16.4691	0.924784	16.1808	0.253405	0.508194	1.99115	7.81498	127.904	5.84513	17.01	6.88693	28.2556	8.56219	0.095783	32.3633	7.73168	132.549	121.227	38.7861	36.3444	0.21939	9.09583	126.946	12.0654	0.957106	9.1058	93.1071	1.0781	0.487205			4.49081	4.17476	3.1964	0.123035	4.94834	1.14609	6.90088	1.07323	0.0950137	0.133224	40.2927	1.93492	0.477908	0.279639
4.49812	52.2313	4.93538	31.1885	125.432	16.1173	0.904987	15.8382	0.24798	0.497314	1.94853	7.64713	129.522	5.71968	16.6449	6.73884	27.6455	8.38128	0.0937323	31.5375	7.56654	132.687	120.178	38.0868	35.5787	0.214693	9.22064	124.797	11.808	0.936618	8.91169	94.1249	1.05502	0.476774			4.49812	4.08542	3.12813	0.1204	4.84225	1.12155	6.75211	1.05024	0.0929795	0.130372	39.4875	1.89349	0.467677	0.273652
4.50544	53.328	4.82742	30.4991	127.085	15.7655	0.88519	15.4954	0.242555	0.486433	1.90591	7.47928	131.14	5.59424	16.2797	6.59075	27.0354	8.20037	0.0916816	30.7117	7.40139	132.826	119.129	37.3875	34.813	0.209996	9.34546	122.648	11.5506	0.91613	8.71758	95.1427	1.03194	0.466344			4.50544	3.99608	3.05986	0.117766	4.73617	1.09702	6.60335	1.02726	0.0909453	0.12752	38.6823	1.85206	0.457446	0.267666
4.51275	54.5018	4.72146	29.8204	128.727	15.4205	0.86576	15.1594	0.23723	0.475754	1.86407	7.3145	132.458	5.47115	15.9221	6.44543	26.4357	8.02265	0.0896689	29.94	7.23924	132.919	117.933	36.6923	34.0589	0.205385	9.499	120.472	11.2985	0.896021	8.52693	96.1735	1.00928	0.456106			4.51275	3.9084	2.99284	0.115181	4.63208	1.07294	6.45736	1.0047	0.0889487	0.12472	37.8194	1.8114	0.447404	0.26179
4.52006	55.9487	4.62265	29.18	130.331	15.0994	0.847628	14.8468	0.232261	0.465788	1.82502	7.16061	132.712	5.35641	15.5912	6.30992	25.8728	7.85628	0.0877908	29.3602	7.08775	132.851	116.215	36.0112	33.346	0.201084	9.75443	118.197	11.0647	0.877257	8.34854	97.2504	0.98814	0.446553			4.52006	3.82664	2.9303	0.112768	4.53506	1.05047	6.3212	0.983653	0.0870857	0.122108	36.7518	1.77345	0.438033	0.256307
4.52738	57.3957	4.52384	28.5395	131.935	14.7784	0.829497	14.5341	0.227292	0.455823	1.78598	7.00673	132.967	5.24167	15.2603	6.17442	25.3099	7.68992	0.0859127	28.7804	6.93626	132.783	114.496	35.3301	32.633	0.196782	10.0099	115.923	10.831	0.858493	8.17015	98.3274	0.966999	0.436999			4.52738	3.74488	2.86775	0.110356	4.43804	1.028	6.18504	0.962606	0.0852227	0.119496	35.6841	1.7355	0.428662	0.250823
4.53469	58.8427	4.42503	27.8991	133.539	14.4574	0.811365	14.2215	0.222324	0.445858	1.74693	6.85285	133.221	5.12692	14.9293	6.03892	24.747	7.52355	0.0840346	28.2006	6.78476	132.716	112.778	34.649	31.92	0.19248	10.2653	113.648	10.5973	0.839728	7.99176	99.4044	0.945859	0.427446			4.53469	3.66312	2.80521	0.107943	4.34102	1.00553	6.04887	0.941558	0.0833596	0.116883	34.6165	1.69755	0.419291	0.24534
4.54201	60.2041	4.32779	27.2682	135.122	14.1415	0.793521	13.9138	0.217434	0.436051	1.70851	6.70142	133.834	5.01402	14.604	5.9056	24.1929	7.35968	0.0821862	27.6326	6.63563	132.655	111.127	33.9726	31.2171	0.188246	10.5508	111.381	10.3675	0.821261	7.81612	100.424	0.925054	0.418044			4.54201	3.58266	2.74365	0.105569	4.24556	0.983418	5.91492	0.920846	0.0815262	0.114312	33.6437	1.66021	0.410069	0.239944
4.54932	61.1979	4.23731	26.6783	136.615	13.8476	0.776912	13.6273	0.212882	0.426923	1.67274	6.5605	135.985	4.90903	14.3027	5.78165	23.6766	7.20653	0.0804659	27.1155	6.49664	132.622	109.763	33.3166	30.5575	0.184306	10.9657	109.147	10.1542	0.804073	7.6523	101.2	0.90569	0.409294			4.54932	3.50779	2.68633	0.103359	4.15678	0.962837	5.79045	0.90157	0.0798196	0.11192	33.0779	1.62545	0.401484	0.234921
4.55663	62.1918	4.14684	26.0885	138.108	13.5538	0.760303	13.3408	0.208331	0.417795	1.63697	6.41958	138.136	4.80405	14.0014	5.65769	23.1602	7.05337	0.0787455	26.5984	6.35765	132.59	108.4	32.6605	29.8979	0.180365	11.3806	106.913	9.94102	0.786884	7.48848	101.975	0.886326	0.400543			4.55663	3.43292	2.629	0.10115	4.068	0.942256	5.66597	0.882294	0.0781131	0.109527	32.5122	1.59069	0.3929	0.229899
4.56395	63.1857	4.05636	25.4986	139.601	13.26	0.743695	13.0543	0.203779	0.408667	1.60119	6.27866	140.287	4.69906	13.7001	5.53373	22.6438	6.90022	0.0770252	26.0813	6.21866	132.558	107.036	32.0044	29.2383	0.176425	11.7954	104.679	9.72781	0.769695	7.32466	102.75	0.866962	0.391792			4.56395	3.35805	2.57167	0.0989397	3.97922	0.921675	5.54149	0.863017	0.0764066	0.107134	31.9465	1.55593	0.384316	0.224876
4.57127	64.1984	3.96708	24.9167	140.99	12.9699	0.727305	12.7714	0.199288	0.39966	1.5659	6.13963	142.398	4.59547	13.4028	5.41144	22.1345	6.74899	0.0753276	25.5665	6.08149	132.519	105.864	31.3531	28.587	0.172537	12.2388	102.385	9.51737	0.752734	7.16297	103.629	0.847855	0.383157			4.57127	3.28417	2.5151	0.0967591	3.89162	0.901365	5.41871	0.843997	0.0747226	0.104773	31.3812	1.52163	0.375845	0.21992
4.57858	65.312	3.8842	24.3774	141.819	12.7004	0.71209	12.5078	0.195119	0.391299	1.53313	6.01067	144.295	4.49937	13.1271	5.29805	21.6629	6.60801	0.0737517	25.0642	5.95405	132.444	105.71	30.7274	27.9803	0.168927	12.8346	99.7705	9.32183	0.736988	7.01266	105.063	0.830118	0.375141			4.57858	3.21557	2.46254	0.0947349	3.81034	0.882512	5.30497	0.826341	0.0731594	0.102581	30.8187	1.48979	0.367982	0.215319
4.58589	66.4256	3.80132	23.838	142.647	12.4308	0.696876	12.2442	0.19095	0.382937	1.50036	5.88172	146.192	4.40328	12.8514	5.18466	21.1913	6.46703	0.0721758	24.5619	5.8266	132.369	105.557	30.1017	27.3736	0.165318	13.4304	97.1557	9.12629	0.721242	6.86235	106.497	0.812381	0.367125			4.58589	3.14698	2.40999	0.0927107	3.72905	0.863658	5.19122	0.808685	0.0715962	0.100389	30.2562	1.45795	0.360119	0.210718
4.59321	67.5391	3.71844	23.2987	143.476	12.1612	0.681661	11.9807	0.186781	0.374576	1.46759	5.75276	148.089	4.30719	12.5756	5.07127	20.7197	6.32605	0.0706	24.0597	5.69916	132.295	105.404	29.4761	26.7669	0.161708	14.0262	94.5409	8.93075	0.705496	6.71205	107.931	0.794644	0.359109			4.59321	3.07839	2.35743	0.0906865	3.64777	0.844804	5.07748	0.79103	0.070033	0.0981973	29.6936	1.42611	0.352255	0.206117
4.60052	68.7097	3.63644	22.7655	144.197	11.8944	0.666607	11.7197	0.182656	0.366304	1.43517	5.6252	149.765	4.21212	12.3027	4.9591	20.2534	6.18651	0.0690408	23.5601	5.57306	132.077	105.067	28.8547	26.1666	0.158137	14.647	92.0641	8.73715	0.689917	6.56333	109.428	0.777095	0.351178			4.60052	3.01052	2.30543	0.0886837	3.56735	0.82615	4.96497	0.773561	0.0684864	0.0960287	29.1325	1.39461	0.344475	0.201565
4.60783	70.2757	3.56051	22.2752	144.169	11.6469	0.652671	11.4768	0.178837	0.358646	1.40516	5.50725	149.909	4.12414	12.0494	4.85538	19.824	6.05692	0.0675974	23.0791	5.45632	130.871	103.455	28.2636	25.6113	0.154831	15.4412	90.544	8.55708	0.675493	6.4256	111.357	0.760849	0.343836			4.60783	2.94767	2.25726	0.0868297	3.49291	0.80888	4.86101	0.757391	0.0670546	0.094021	28.5812	1.36545	0.337272	0.197351
4.61515	71.8417	3.48458	21.7849	144.141	11.3993	0.638736	11.2339	0.175018	0.350988	1.37514	5.38931	150.053	4.03617	11.7961	4.75166	19.3945	5.92732	0.0661541	22.5982	5.33957	129.665	101.844	27.6726	25.056	0.151525	16.2353	89.0239	8.37701	0.66107	6.28787	113.286	0.744604	0.336494			4.61515	2.88483	2.20908	0.0849757	3.41846	0.79161	4.75705	0.741221	0.0656228	0.0920135	28.0298	1.33629	0.33007	0.193137
4.62246	73.4077	3.40864	21.2946	144.113	11.1518	0.6248	10.991	0.1712	0.34333	1.34513	5.27137	150.196	3.9482	11.5427	4.64794	18.9651	5.79774	0.0647107	22.1172	5.22282	128.458	100.233	27.0815	24.5007	0.148219	17.0295	87.5037	8.19693	0.646647	6.15014	115.215	0.728358	0.329152			4.62246	2.82198	2.16091	0.0831216	3.34401	0.774341	4.6531	0.725051	0.0641911	0.0900059	27.4785	1.30713	0.322868	0.188923
4.62978	74.8834	3.33331	20.8087	144.089	10.9062	0.610975	10.7498	0.167412	0.335732	1.31536	5.15439	150.511	3.86092	11.2913	4.54505	18.5393	5.66916	0.0632789	21.6388	5.10701	127.249	98.6789	26.4939	23.95	0.144939	17.8433	85.8708	8.01818	0.632339	6.01352	117.185	0.712242	0.321869			4.62978	2.75962	2.11312	0.0812824	3.27016	0.757209	4.54998	0.70901	0.0627707	0.0880143	26.9289	1.27821	0.315723	0.184743
4.63709	75.4956	3.26374	20.3646	144.102	10.6789	0.59821	10.5259	0.163914	0.328718	1.28787	5.04652	152.465	3.78036	11.058	4.45014	18.1486	5.55027	0.0619569	21.1844	5.00012	126.013	97.6642	25.9404	23.4434	0.141911	18.8445	83.1592	7.85203	0.619128	5.88744	119.547	0.697362	0.315144			4.63709	2.70202	2.06896	0.0795843	3.20195	0.74139	4.4549	0.6942	0.0614593	0.0861755	26.3958	1.2515	0.309126	0.180883
4.6444	76.1077	3.19416	19.9204	144.115	10.4517	0.585446	10.302	0.160417	0.321704	1.26038	4.93866	154.419	3.69979	10.8247	4.35523	17.7579	5.43138	0.0606349	20.7301	4.89323	124.777	96.6496	25.3868	22.9367	0.138883	19.8457	80.4477	7.68587	0.605917	5.76136	121.91	0.682483	0.30842			4.6444	2.64443	2.02481	0.0778861	3.13374	0.725572	4.35982	0.67939	0.0601479	0.0843368	25.8628	1.22479	0.30253	0.177023
4.65172	76.7199	3.12459	19.4763	144.128	10.2244	0.572681	10.0781	0.156919	0.31469	1.2329	4.83079	156.372	3.61923	10.5914	4.26033	17.3672	5.31248	0.0593129	20.2757	4.78634	123.54	95.6349	24.8333	22.4301	0.135855	20.8469	77.7361	7.51972	0.592707	5.63527	124.272	0.667604	0.301695			4.65172	2.58683	1.98066	0.076188	3.06553	0.709753	4.26474	0.664579	0.0588366	0.082498	25.3298	1.19809	0.295933	0.173163
4.65903	77.3308	3.05538	19.0348	144.142	9.99838	0.559985	9.85533	0.15344	0.307713	1.20555	4.72351	158.251	3.53909	10.3593	4.16593	16.9787	5.19423	0.0579979	19.8233	4.68003	122.309	94.6423	24.2823	21.9264	0.132843	21.8611	75.0404	7.35439	0.579566	5.50987	126.626	0.652803	0.295007			4.65903	2.52953	1.93674	0.074499	2.99768	0.694019	4.17017	0.649848	0.0575322	0.0806691	24.7984	1.17152	0.289371	0.169324
4.66635	77.9223	2.99162	18.6328	144.168	9.78984	0.548294	9.64931	0.150237	0.301289	1.18038	4.62484	159.021	3.46529	10.1442	4.07905	16.6231	5.0853	0.0567871	19.3995	4.58219	121.146	93.9757	23.7681	21.465	0.13007	23.0671	72.5796	7.20117	0.567466	5.39452	128.862	0.639175	0.288847			4.66635	2.47675	1.89628	0.0729436	2.93517	0.679529	4.08316	0.636283	0.056331	0.0789849	24.2899	1.14707	0.28333	0.165789
4.67366	78.5139	2.92786	18.2309	144.195	9.5813	0.536602	9.4433	0.147034	0.294865	1.15521	4.52618	159.792	3.39148	9.92917	3.99218	16.2675	4.97638	0.0555762	18.9756	4.48435	119.983	93.3092	23.254	21.0036	0.127297	24.2731	70.1188	7.04795	0.555366	5.27916	131.098	0.625546	0.282688			4.67366	2.42396	1.85583	0.0713882	2.87266	0.66504	3.99615	0.622718	0.0551299	0.0773007	23.7813	1.12261	0.277288	0.162254
4.68097	79.1054	2.8641	17.829	144.222	9.37276	0.524911	9.23728	0.14383	0.288441	1.13003	4.42751	160.562	3.31768	9.71413	3.9053	15.9119	4.86746	0.0543654	18.5518	4.38651	118.82	92.6426	22.7398	20.5422	0.124523	25.479	67.658	6.89473	0.543266	5.16381	133.334	0.611917	0.276529			4.68097	2.37117	1.81537	0.0698329	2.81015	0.650551	3.90915	0.609153	0.0539288	0.0756165	23.2728	1.09815	0.271246	0.158719
4.68829	79.7262	2.80052	17.4283	144.223	9.16478	0.513251	9.03181	0.140635	0.282034	1.10493	4.32912	161.315	3.24408	9.49963	3.81867	15.5573	4.75884	0.0531578	18.129	4.28894	117.662	91.9738	22.227	20.0821	0.121757	26.6911	65.2298	6.74191	0.531198	5.04877	135.559	0.598326	0.270387			4.68829	2.31853	1.77502	0.0682817	2.74781	0.636101	3.82238	0.595624	0.0527309	0.0739369	22.7652	1.07376	0.265221	0.155193
4.6956	81.2257	2.74209	17.0642	143.447	8.97353	0.502542	8.84263	0.137701	0.27615	1.08187	4.23883	161.56	3.17646	9.30157	3.73911	15.2331	4.65914	0.0520487	17.7382	4.19938	116.671	91.236	21.7529	19.662	0.119217	28.0881	63.7791	6.60092	0.520115	4.94325	137.486	0.585842	0.264745			4.6956	2.27015	1.73796	0.0668571	2.69052	0.622829	3.74274	0.583198	0.0516307	0.0723942	22.2861	1.05135	0.259687	0.151955
4.70292	82.7251	2.68367	16.7002	142.671	8.78229	0.491833	8.65346	0.134767	0.270265	1.05882	4.14855	161.805	3.10884	9.1035	3.65955	14.9089	4.55944	0.0509396	17.3473	4.10983	115.681	90.4981	21.2787	19.2418	0.116677	29.4852	62.3284	6.45993	0.509031	4.83773	139.412	0.573359	0.259104			4.70292	2.22178	1.70089	0.0654324	2.63322	0.609557	3.6631	0.570772	0.0505305	0.0708516	21.807	1.02895	0.254153	0.148717
4.71023	84.2245	2.62524	16.3361	141.895	8.59104	0.481124	8.46429	0.131832	0.264381	1.03576	4.05827	162.049	3.04121	8.90544	3.57999	14.5846	4.45974	0.0498305	16.9564	4.02027	114.69	89.7603	20.8046	18.8216	0.114136	30.8821	60.8777	6.31894	0.497947	4.7322	141.339	0.560876	0.253462			4.71023	2.1734	1.66383	0.0640077	2.57593	0.596284	3.58346	0.558346	0.0494303	0.0693089	21.3279	1.00655	0.248619	0.145479
4.71754	85.7238	2.56682	15.9721	141.118	8.39981	0.470415	8.27513	0.128898	0.258497	1.01271	3.96799	162.294	2.9736	8.70738	3.50043	14.2604	4.36005	0.0487215	16.5656	3.93072	113.698	89.0218	20.3305	18.4015	0.111596	32.2793	59.4274	6.17797	0.486864	4.62669	143.265	0.548393	0.247821			4.71754	2.12503	1.62677	0.0625832	2.51864	0.583013	3.50382	0.545921	0.0483302	0.0677663	20.8488	0.984148	0.243086	0.142241
4.72486	87.0686	2.51329	15.6414	139.441	8.22451	0.460607	8.10173	0.126211	0.253107	0.991592	3.88535	161.919	2.91163	8.52532	3.42755	13.9642	4.26886	0.0477056	16.2085	3.84875	111.671	87.5096	19.896	18.0185	0.109269	33.8464	58.4151	6.04854	0.476712	4.53015	144.599	0.536959	0.242654			4.72486	2.08071	1.59282	0.0612783	2.46613	0.570856	3.4309	0.534539	0.0473225	0.0663534	20.4026	0.963629	0.238017	0.139275
4.73217	88.4133	2.45976	15.3107	137.764	8.04921	0.450798	7.92832	0.123523	0.247718	0.970477	3.80271	161.544	2.84967	8.34326	3.35467	13.6679	4.17765	0.0466897	15.8515	3.76677	109.645	85.9973	19.4615	17.6354	0.106942	35.4136	57.4029	5.91912	0.46656	4.43362	145.932	0.525525	0.237487			4.73217	2.03638	1.55888	0.0599735	2.41362	0.558699	3.35798	0.523158	0.0463148	0.0649405	19.9565	0.94311	0.232949	0.136309
4.73949	89.758	2.40623	14.98	136.087	7.87391	0.44099	7.75492	0.120835	0.242328	0.949362	3.72007	161.169	2.78771	8.1612	3.28179	13.3717	4.08645	0.0456739	15.4944	3.6848	107.618	84.4851	19.027	17.2524	0.104616	36.9807	56.3907	5.7897	0.456408	4.33708	147.266	0.514091	0.23232			4.73949	1.99206	1.52493	0.0586686	2.36112	0.546543	3.28506	0.511776	0.0453071	0.0635275	19.5103	0.922592	0.22788	0.133344
4.7468	91.1028	2.3527	14.6493	134.411	7.69861	0.431181	7.58152	0.118148	0.236938	0.928247	3.63743	160.795	2.72575	7.97914	3.20891	13.0754	3.99525	0.044658	15.1374	3.60282	105.592	82.9729	18.5925	16.8694	0.102289	38.5478	55.3784	5.66028	0.446256	4.24055	148.599	0.502657	0.227153			4.7468	1.94774	1.49099	0.0573637	2.30861	0.534386	3.21214	0.500394	0.0442994	0.0621146	19.0641	0.902073	0.222812	0.130378
4.75411	92.5797	2.30352	14.3469	132.524	7.53751	0.422171	7.42231	0.115679	0.231988	0.908852	3.56154	161.049	2.66881	7.81164	3.14193	12.8034	3.9116	0.0437249	14.8125	3.52756	104.573	81.2814	18.1949	16.5185	0.100151	39.9367	54.1038	5.54134	0.436931	4.15196	149.304	0.492154	0.222406			4.75411	1.90702	1.45981	0.0561651	2.26036	0.523219	3.14515	0.489939	0.0433737	0.0608167	18.6519	0.883225	0.218156	0.127654
4.76143	94.0607	2.25448	14.0453	130.631	7.37686	0.413187	7.26355	0.113217	0.227051	0.889512	3.48585	161.323	2.61203	7.6446	3.07515	12.5323	3.82818	0.0427943	14.4886	3.4525	103.586	79.5843	17.7985	16.1686	0.09802	41.3199	52.8209	5.42273	0.427632	4.06362	149.988	0.48168	0.217673			4.76143	1.86641	1.42872	0.0549698	2.21224	0.512084	3.07835	0.479512	0.0424507	0.0595224	18.2407	0.864431	0.213514	0.124937
4.76874	95.5418	2.20544	13.7438	128.739	7.21621	0.404202	7.10479	0.110756	0.222114	0.870172	3.41017	161.597	2.55525	7.47755	3.00836	12.2611	3.74477	0.0418638	14.1646	3.37745	102.599	77.8872	17.4021	15.8187	0.0958887	42.7032	51.5381	5.30413	0.418333	3.97529	150.673	0.471207	0.21294			4.76874	1.8258	1.39763	0.0537746	2.16412	0.500949	3.01155	0.469086	0.0415276	0.0582282	17.8295	0.845636	0.208871	0.12222
4.77606	97.0229	2.1564	13.4422	126.846	7.05555	0.395217	6.94602	0.108294	0.217177	0.850831	3.33449	161.872	2.49846	7.31051	2.94157	11.9899	3.66135	0.0409333	13.8407	3.3024	101.612	76.19	17.0057	15.4688	0.0937573	44.0864	50.2552	5.18552	0.409035	3.88695	151.358	0.460733	0.208207			4.77606	1.7852	1.36654	0.0525793	2.11601	0.489814	2.94475	0.45866	0.0406046	0.0569339	17.4183	0.826842	0.204229	0.119504
4.78337	98.4787	2.11122	13.1646	124.763	6.90754	0.386941	6.79996	0.106026	0.212629	0.833017	3.26477	160.928	2.44615	7.15663	2.88002	11.74	3.58461	0.0400762	13.5461	3.23328	99.1598	74.5422	16.6429	15.1467	0.0917941	45.8599	49.3916	5.07635	0.400469	3.80562	151.684	0.451085	0.203847			4.78337	1.74779	1.33792	0.0514783	2.07168	0.479556	2.88319	0.449056	0.0397544	0.0557417	17.0405	0.809529	0.199952	0.117001
4.79068	99.9329	2.0663	12.8885	122.667	6.76035	0.378712	6.65473	0.103771	0.208108	0.815304	3.19544	159.903	2.39412	7.00362	2.81882	11.4916	3.50831	0.0392239	13.2533	3.16455	96.6108	72.8976	16.2824	14.8265	0.0898419	47.6593	48.5556	4.9678	0.391953	3.72476	151.986	0.441492	0.199512			4.79068	1.7106	1.30945	0.0503835	2.02759	0.469357	2.82198	0.439506	0.0389089	0.0545563	16.6648	0.792315	0.1957	0.114513
4.798	101.387	2.02138	12.6124	120.571	6.61317	0.370483	6.5095	0.101516	0.203586	0.797591	3.12611	158.879	2.3421	6.85061	2.75762	11.2432	3.43201	0.0383716	12.9606	3.09583	94.0619	71.253	15.9218	14.5062	0.0878898	49.4586	47.7197	4.85925	0.383436	3.6439	152.287	0.431899	0.195177			4.798	1.67341	1.28098	0.0492888	1.98351	0.459158	2.76077	0.429956	0.0380635	0.0533709	16.2891	0.7751	0.191448	0.112025
4.80531	102.841	1.97646	12.3363	118.475	6.46598	0.362254	6.36428	0.0992617	0.199064	0.779877	3.05679	157.855	2.29007	6.69759	2.69642	10.9947	3.35571	0.0375194	12.6678	3.0271	91.513	69.6084	15.5612	14.186	0.0859377	51.2578	46.8838	4.7507	0.374919	3.56304	152.589	0.422306	0.190842			4.80531	1.63622	1.25252	0.048194	1.93943	0.448959	2.69956	0.420406	0.0372181	0.0521855	15.9135	0.757885	0.187196	0.109537
4.81263	104.097	1.93497	12.0807	116.208	6.33005	0.354653	6.23032	0.0971789	0.194887	0.763515	2.99273	157.235	2.24201	6.55637	2.63986	10.7651	3.2853	0.0367321	12.4006	2.96362	89.2185	68.0947	15.2307	13.89	0.0841344	53.1103	46.0607	4.65057	0.367052	3.48836	152.697	0.413445	0.186838			4.81263	1.60187	1.22623	0.0471828	1.89871	0.439538	2.64298	0.411584	0.0364371	0.0510905	15.5693	0.741983	0.183268	0.107239
4.81994	105.332	1.89383	11.8271	113.923	6.19526	0.347116	6.09752	0.0951137	0.190745	0.74729	2.9292	156.657	2.19435	6.41636	2.58378	10.5374	3.2155	0.0359515	12.136	2.90068	86.95	66.5946	14.9031	13.5965	0.0823465	54.9681	45.239	4.55131	0.359251	3.41432	152.786	0.404659	0.182867			4.81994	1.56781	1.20017	0.0461801	1.85834	0.430197	2.58687	0.402837	0.0356628	0.0500047	15.2283	0.726216	0.179373	0.104959
4.82725	106.568	1.85269	11.5736	111.638	6.06048	0.339579	5.96472	0.0930485	0.186604	0.731066	2.86568	156.08	2.14669	6.27635	2.52769	10.3097	3.14569	0.0351709	11.8715	2.83773	84.6816	65.0944	14.5756	13.303	0.0805585	56.826	44.4173	4.45204	0.351451	3.34028	152.874	0.395872	0.178897			4.82725	1.53375	1.1741	0.0451773	1.81796	0.420855	2.53077	0.39409	0.0348884	0.048919	14.8873	0.710448	0.175479	0.10268
4.83457	107.803	1.81155	11.32	109.353	5.92569	0.332042	5.83192	0.0909834	0.182462	0.714842	2.80216	155.502	2.09903	6.13633	2.47161	10.082	3.07588	0.0343902	11.6069	2.77479	82.4132	63.5942	14.2481	13.0095	0.0787705	58.6838	43.5956	4.35278	0.34365	3.26624	152.962	0.387086	0.174926			4.83457	1.49969	1.14804	0.0441746	1.77758	0.411514	2.47466	0.385343	0.0341141	0.0478332	14.5463	0.694681	0.171584	0.100402
4.84188	108.534	1.77344	11.0841	106.913	5.80089	0.32506	5.70906	0.0890701	0.178625	0.699811	2.74329	154.116	2.05487	6.0068	2.41963	9.87087	3.01126	0.0336671	11.3638	2.71648	80.0941	61.7826	13.9467	12.7372	0.0771141	60.5551	42.794	4.26096	0.336423	3.19764	152.194	0.378946	0.171248			4.84188	1.46814	1.12389	0.0432457	1.74018	0.402861	2.42265	0.37724	0.0333967	0.0468274	14.2339	0.680073	0.167976	0.0982903
4.8492	109.192	1.73577	10.8508	104.451	5.67751	0.318156	5.58762	0.0871785	0.174832	0.68495	2.68507	152.616	2.01121	5.87875	2.36824	9.66207	2.94736	0.0329521	11.1238	2.65882	77.7678	59.9267	13.6491	12.468	0.0754764	62.4284	41.9954	4.1702	0.329279	3.12981	151.304	0.370898	0.167611			4.8492	1.43695	1.10002	0.0423273	1.7032	0.394305	2.37122	0.369227	0.0326874	0.0458329	13.9256	0.66563	0.164409	0.0962029
4.85651	109.85	1.69809	10.6175	101.99	5.55413	0.311253	5.46619	0.0852868	0.171038	0.67009	2.62686	151.116	1.96755	5.7507	2.31684	9.45328	2.88347	0.032237	10.8838	2.60116	75.4414	58.0708	13.3515	12.1987	0.0738386	64.3016	41.1967	4.07944	0.322134	3.06199	150.415	0.36285	0.163974			4.85651	1.40576	1.07615	0.0414088	1.66622	0.385748	2.31979	0.361215	0.0319781	0.0448383	13.6173	0.651188	0.160842	0.0941154
4.86382	110.509	1.66041	10.3842	99.528	5.43074	0.304349	5.34475	0.0833951	0.167244	0.655229	2.56865	149.616	1.92389	5.62265	2.26545	9.24448	2.81957	0.031522	10.6438	2.5435	73.1151	56.2149	13.0539	11.9295	0.0722009	66.1748	40.398	3.98868	0.314989	2.99416	149.525	0.354802	0.160337			4.86382	1.37457	1.05228	0.0404904	1.62924	0.377192	2.26836	0.353203	0.0312689	0.0438438	13.309	0.636745	0.157274	0.092028
4.87114	110.505	1.62541	10.1665	96.9271	5.31618	0.297935	5.23205	0.0816375	0.16372	0.64142	2.51454	149.227	1.88333	5.50385	2.21769	9.05023	2.76022	0.0308577	10.4217	2.48992	70.5946	55.0648	12.7789	11.6789	0.0706792	68.0285	39.5363	3.90448	0.30835	2.93113	148.641	0.347324	0.156958			4.87114	1.34559	1.03011	0.039637	1.59489	0.369242	2.22055	0.345759	0.0306098	0.0429198	13.0257	0.623325	0.15396	0.0900884
4.87845	110.38	1.5909	9.95171	94.3006	5.20323	0.291611	5.12096	0.0799046	0.160244	0.627806	2.46118	149.043	1.84334	5.38675	2.1706	8.85867	2.70171	0.0302027	10.2028	2.4371	68.0383	54.0449	12.508	11.4318	0.0691789	69.8787	38.663	3.82149	0.301805	2.86897	147.757	0.339952	0.153626			4.87845	1.31702	1.00825	0.0387957	1.56102	0.361405	2.17341	0.338419	0.0299601	0.0420087	12.7471	0.610094	0.150692	0.0881762
4.88577	110.255	1.55639	9.73692	91.6741	5.09029	0.285286	5.00988	0.0781718	0.156769	0.614191	2.40783	148.86	1.80334	5.26965	2.12351	8.66711	2.6432	0.0295477	9.98391	2.38427	65.4821	53.0251	12.2371	11.1846	0.0676787	71.7288	37.7897	3.7385	0.29526	2.80682	146.873	0.332579	0.150294			4.88577	1.28845	0.986386	0.0379543	1.52715	0.353567	2.12627	0.331079	0.0293104	0.0410977	12.4685	0.596863	0.147424	0.0862639
4.89308	110.129	1.52188	9.52214	89.0476	4.97735	0.278962	4.89879	0.0764389	0.153294	0.600577	2.35447	148.676	1.76335	5.15256	2.07642	8.47554	2.58469	0.0288927	9.76503	2.33144	62.9258	52.0052	11.9662	10.9375	0.0661784	73.579	36.9164	3.65551	0.288715	2.74467	145.989	0.325206	0.146963			4.89308	1.25988	0.964523	0.037113	1.49328	0.345729	2.07913	0.32374	0.0286606	0.0401867	12.1899	0.583632	0.144156	0.0843517
4.90039	110.22	1.48974	9.3214	86.2956	4.8722	0.273071	4.7954	0.0748246	0.150057	0.587894	2.30476	147.083	1.72609	5.04362	2.03255	8.29685	2.53018	0.0282825	9.56107	2.28223	61.0547	50.2197	11.7147	10.7069	0.0647808	75.3526	36.1555	3.57829	0.282618	2.68676	145.866	0.318339	0.143859			4.90039	1.23328	0.944159	0.0363292	1.46174	0.338428	2.0352	0.316902	0.0280554	0.039338	11.9326	0.571307	0.141112	0.0825704
4.90771	110.361	1.45814	9.12388	83.5147	4.76885	0.26728	4.69377	0.0732377	0.146874	0.575426	2.25587	145.167	1.68947	4.93656	1.98942	8.12111	2.47659	0.0276827	9.36055	2.23384	59.3414	48.258	11.4676	10.4801	0.0634069	77.1087	35.4206	3.5024	0.276624	2.62982	145.918	0.311587	0.140808			4.90771	1.20712	0.924139	0.0355587	1.43073	0.33125	1.99202	0.310181	0.0274604	0.0385037	11.6803	0.559191	0.138119	0.0808192
4.91502	110.502	1.42654	8.92637	80.7337	4.66549	0.261488	4.59215	0.0716508	0.143692	0.562958	2.20699	143.25	1.65285	4.8295	1.94629	7.94538	2.42301	0.0270828	9.16003	2.18545	57.6281	46.2962	11.2205	10.2534	0.062033	78.8647	34.6856	3.42652	0.27063	2.57288	145.97	0.304835	0.137757			4.91502	1.18096	0.90412	0.0347882	1.39972	0.324073	1.94883	0.30346	0.0268653	0.0376694	11.4279	0.547074	0.135126	0.079068
4.92234	110.642	1.39495	8.72886	77.9528	4.56214	0.255697	4.49053	0.0700639	0.140509	0.55049	2.15811	141.333	1.61623	4.72244	1.90316	7.76965	2.36943	0.026483	8.9595	2.13707	55.9147	44.3344	10.9734	10.0266	0.060659	80.6208	33.9506	3.35063	0.264636	2.51594	146.023	0.298084	0.134706			4.92234	1.1548	0.884101	0.0340177	1.36871	0.316895	1.90564	0.296739	0.0262703	0.0368351	11.1756	0.534957	0.132133	0.0773169
4.92965	110.392	1.36543	8.54389	76.3517	4.46561	0.250286	4.39562	0.0685812	0.137536	0.538841	2.11242	139.971	1.58202	4.62251	1.86286	7.60522	2.31935	0.0259226	8.77168	2.09185	54.3981	42.9213	10.7429	9.81441	0.0593753	82.3418	33.2481	3.27978	0.259036	2.46272	145.435	0.291776	0.131855			4.92965	1.13037	0.865396	0.0332978	1.33974	0.310189	1.86529	0.290459	0.0257144	0.0360556	10.9409	0.523636	0.129337	0.0756807
4.93696	110.032	1.33649	8.36242	75.0804	4.37099	0.244981	4.30259	0.0671276	0.134621	0.527421	2.06764	138.765	1.54848	4.52457	1.82336	7.44396	2.27025	0.0253731	8.5874	2.04752	52.9365	41.6616	10.5169	9.6063	0.0581169	84.053	32.5546	3.21034	0.253546	2.41054	144.667	0.285591	0.129061			4.93696	1.10641	0.847059	0.0325921	1.31134	0.303615	1.82572	0.284302	0.0251694	0.0352914	10.7112	0.512537	0.126596	0.0740766
4.94428	109.672	1.30755	8.18095	73.8092	4.27637	0.239677	4.20957	0.065674	0.131706	0.516	2.02285	137.558	1.51494	4.42663	1.78386	7.28269	2.22116	0.0248237	8.40312	2.00319	51.4748	40.4019	10.291	9.39819	0.0568584	85.7643	31.8611	3.1409	0.248056	2.35836	143.9	0.279407	0.126266			4.94428	1.08246	0.828723	0.0318864	1.28294	0.297041	1.78616	0.278146	0.0246244	0.0345272	10.4815	0.501439	0.123855	0.0724726
4.95159	109.313	1.27861	7.99948	72.538	4.18175	0.234372	4.11654	0.0642204	0.128791	0.50458	1.97806	136.352	1.4814	4.32869	1.74436	7.12143	2.17206	0.0242743	8.21885	1.95886	50.0132	39.1422	10.065	9.19008	0.0556	87.4755	31.1677	3.07146	0.242566	2.30618	143.133	0.273223	0.123471			4.95159	1.0585	0.810386	0.0311806	1.25455	0.290467	1.7466	0.271989	0.0240794	0.033763	10.2518	0.49034	0.121113	0.0708685
4.95891	109.243	1.2515	7.82924	70.7015	4.0931	0.229402	4.02938	0.0628584	0.126059	0.493879	1.93609	134.323	1.44998	4.23698	1.70734	6.97018	2.12604	0.0237595	8.04572	1.91732	48.9828	38.3539	9.85324	8.99491	0.0544208	89.1039	30.5079	3.00642	0.237422	2.25728	142.288	0.267429	0.120853			4.95891	1.03605	0.793203	0.0305193	1.22794	0.284306	1.70953	0.266221	0.0235687	0.0330469	10.0368	0.47994	0.118545	0.0693655
4.96622	109.27	1.22499	7.66273	68.6769	4.00645	0.224542	3.94417	0.0615269	0.123389	0.483416	1.89505	132.02	1.41926	4.14734	1.67116	6.82226	2.08105	0.0232562	7.8763	1.8767	48.0959	37.7225	9.64622	8.80403	0.053268	90.7048	29.8593	2.94284	0.232392	2.20946	141.417	0.261763	0.118293			4.96622	1.01411	0.776405	0.0298728	1.20193	0.278284	1.67329	0.260581	0.0230694	0.0323469	9.82668	0.469774	0.116034	0.0678961
4.97354	109.297	1.19848	7.49623	66.6523	3.9198	0.219683	3.85896	0.0601953	0.120718	0.472954	1.85402	129.717	1.38854	4.05769	1.63498	6.67434	2.03605	0.0227529	7.70688	1.83608	47.209	37.0911	9.43919	8.61316	0.0521152	92.3058	29.2107	2.87927	0.227363	2.16165	140.547	0.256098	0.115733			4.97354	0.992168	0.759606	0.0292263	1.17592	0.272261	1.63705	0.254942	0.0225702	0.0316468	9.61657	0.459607	0.113522	0.0664267
4.98085	109.324	1.17197	7.32972	64.6277	3.83315	0.214823	3.77375	0.0588638	0.118048	0.462492	1.81299	127.415	1.35782	3.96805	1.59879	6.52641	1.99106	0.0222496	7.53746	1.79547	46.3221	36.4596	9.23217	8.42229	0.0509624	93.9067	28.562	2.81569	0.222334	2.11383	139.676	0.250433	0.113173			4.98085	0.970225	0.742807	0.0285798	1.14991	0.266239	1.60081	0.249302	0.0220709	0.0309468	9.40646	0.44944	0.111011	0.0649573
4.98816	109.918	1.14707	7.17327	62.7652	3.75174	0.210258	3.69368	0.0576128	0.115539	0.452663	1.77443	125.384	1.32896	3.88385	1.56481	6.38741	1.94877	0.0217767	7.378	1.75731	45.5048	35.8391	9.03752	8.24292	0.0498793	94.6693	27.9471	2.75596	0.217609	2.0689	138.008	0.245111	0.110768			4.98816	0.949609	0.727024	0.0279724	1.12547	0.260581	1.56676	0.244004	0.0216018	0.0302891	9.20882	0.439888	0.108652	0.0635768
4.99548	110.734	1.12279	7.02074	60.9661	3.67239	0.205807	3.61562	0.0563933	0.113093	0.44308	1.73685	123.459	1.30083	3.80178	1.53167	6.25189	1.90754	0.0213158	7.22243	1.72011	44.7148	35.2229	8.8477	8.06806	0.0488235	95.1044	27.3454	2.69773	0.213002	2.0251	136.028	0.239923	0.108423			4.99548	0.929512	0.711638	0.0273803	1.10165	0.255065	1.53358	0.238839	0.0211446	0.029648	9.01605	0.430576	0.106352	0.0622311
5.00279	111.55	1.09852	6.86822	59.1669	3.59303	0.201357	3.53756	0.0551737	0.110648	0.433499	1.69927	121.535	1.2727	3.7197	1.49854	6.11638	1.86631	0.0208548	7.06685	1.6829	43.9248	34.6066	8.65789	7.8932	0.0477677	95.5394	26.7436	2.6395	0.208396	1.98129	134.049	0.234734	0.106078			5.00279	0.909415	0.696252	0.0267882	1.07783	0.249549	1.50039	0.233674	0.0206873	0.0290068	8.82328	0.421264	0.104052	0.0608853
5.01011	112.366	1.07424	6.7157	57.3678	3.51368	0.196906	3.4595	0.0539542	0.108202	0.423916	1.66169	119.61	1.24457	3.63763	1.46541	5.98086	1.82508	0.0203938	6.91128	1.6457	43.1347	33.9903	8.46807	7.71834	0.0467119	95.9745	26.1419	2.58127	0.20379	1.93749	132.069	0.229546	0.103733			5.01011	0.889318	0.680866	0.0261961	1.05401	0.244033	1.46721	0.228509	0.02023	0.0283657	8.63051	0.411953	0.101752	0.0595395
5.01742	112.583	1.05137	6.57206	56.1979	3.4389	0.192713	3.38592	0.0528052	0.105898	0.414888	1.62628	117.195	1.21807	3.5603	1.43419	5.8532	1.78622	0.0199595	6.7645	1.61065	42.3922	33.3869	8.28896	7.55363	0.045717	96.9644	25.5727	2.52639	0.19945	1.89621	129.951	0.224657	0.101524			5.01742	0.870381	0.666367	0.0256382	1.03157	0.238836	1.43595	0.223642	0.0197992	0.0277616	8.44848	0.403179	0.0995852	0.0582715
5.02473	112.528	1.02913	6.43245	55.3141	3.3662	0.188636	3.31439	0.0516881	0.103657	0.406111	1.59186	114.556	1.1923	3.48511	1.40385	5.72911	1.74844	0.0195373	6.6217	1.57657	41.6713	32.7893	8.1147	7.39353	0.0447499	98.2065	25.0182	2.47304	0.195231	1.85608	127.771	0.219905	0.0993765			5.02473	0.851972	0.652271	0.0250958	1.00975	0.233784	1.40556	0.218912	0.0193803	0.0271743	8.27134	0.39465	0.0974784	0.0570388
5.03205	112.472	1.00689	6.29285	54.4302	3.2935	0.184559	3.24285	0.050571	0.101417	0.397333	1.55744	111.917	1.16653	3.40992	1.3735	5.60501	1.71065	0.019115	6.47891	1.54249	40.9504	32.1917	7.94045	7.23343	0.0437828	99.4485	24.4638	2.41969	0.191011	1.81595	125.591	0.215152	0.0972288			5.03205	0.833563	0.638176	0.0245535	0.987933	0.228732	1.37517	0.21418	0.0189615	0.026587	8.0942	0.386121	0.0953717	0.0558061
5.03936	112.417	0.984651	6.15324	53.5463	3.22081	0.180482	3.17131	0.049454	0.0991769	0.388556	1.52303	109.278	1.14077	3.33474	1.34316	5.48092	1.67287	0.0186928	6.33612	1.50841	40.2294	31.594	7.76619	7.07334	0.0428156	100.691	23.9094	2.36633	0.186792	1.77582	123.41	0.2104	0.0950811			5.03936	0.815154	0.62408	0.0240111	0.966114	0.223679	1.34478	0.209449	0.0185427	0.0259997	7.91706	0.377592	0.093265	0.0545734
5.04668	112.64	0.963641	6.02146	52.4648	3.15212	0.17663	3.1037	0.0483986	0.0970604	0.380264	1.49051	106.537	1.11643	3.26369	1.31449	5.36374	1.63716	0.0182939	6.20105	1.47621	39.5161	31.0106	7.60122	6.92215	0.0419019	101.361	23.3857	2.31591	0.182806	1.73791	121.139	0.20591	0.093052			5.04668	0.797761	0.610762	0.0234987	0.945501	0.218906	1.31607	0.20498	0.018147	0.0254448	7.74931	0.369533	0.0912747	0.0534087
5.05399	113.009	0.943275	5.89377	51.2796	3.08552	0.172897	3.03815	0.0473755	0.0950088	0.372226	1.459	103.742	1.09283	3.19481	1.28671	5.25017	1.60255	0.0179072	6.07003	1.445	38.8067	30.4347	7.44111	6.77563	0.0410162	101.733	22.8781	2.26702	0.178942	1.70116	118.819	0.201557	0.091085			5.05399	0.7809	0.597853	0.023002	0.92552	0.214279	1.28825	0.200647	0.0177634	0.024907	7.58649	0.361722	0.0893453	0.0522798
5.0613	113.378	0.922908	5.76608	50.0945	3.01893	0.169163	2.97259	0.0463525	0.0929571	0.364188	1.42748	100.947	1.06924	3.12592	1.25892	5.13661	1.56794	0.0175205	5.93902	1.41379	38.0973	29.8588	7.281	6.62911	0.0401305	102.105	22.3704	2.21813	0.175078	1.66441	116.5	0.197205	0.0891181			5.0613	0.76404	0.584943	0.0225053	0.905538	0.209651	1.26042	0.196314	0.0173798	0.0243691	7.42367	0.353911	0.087416	0.0511508
5.06862	113.747	0.902541	5.63839	48.9094	2.95234	0.16543	2.90704	0.0453295	0.0909055	0.35615	1.39596	98.1515	1.04564	3.05704	1.23114	5.02305	1.53332	0.0171338	5.808	1.38258	37.3879	29.2828	7.1209	6.48259	0.0392447	102.476	21.8627	2.16923	0.171213	1.62766	114.181	0.192852	0.0871511			5.06862	0.747179	0.572033	0.0220086	0.885556	0.205024	1.2326	0.191981	0.0169962	0.0238313	7.26085	0.3461	0.0854866	0.0500219
5.07593	114.336	0.883243	5.51752	47.9843	2.88923	0.161892	2.8449	0.0443601	0.0889615	0.348533	1.3661	95.8528	1.02328	2.99175	1.20481	4.91549	1.50052	0.0167674	5.68374	1.35301	36.6897	28.7218	6.96888	6.34381	0.0384055	102.707	21.3832	2.12289	0.167552	1.59284	111.736	0.188728	0.0852875			5.07593	0.731204	0.559801	0.0215379	0.866623	0.20064	1.20624	0.187876	0.0166327	0.0233217	7.10629	0.338699	0.0836585	0.0489522
5.08324	115.056	0.864586	5.40073	47.2151	2.82822	0.158472	2.78482	0.043423	0.0870822	0.34117	1.33724	93.8517	1.00167	2.92861	1.17936	4.81155	1.46881	0.0164132	5.56353	1.32442	35.9982	28.1698	6.82171	6.20967	0.0375942	102.854	20.9204	2.07808	0.164013	1.55917	109.216	0.184741	0.0834857			5.08324	0.715758	0.547975	0.0210829	0.848318	0.196402	1.18076	0.183907	0.0162814	0.022829	6.95668	0.331543	0.0818912	0.0479181
5.09056	115.776	0.845928	5.28394	46.4458	2.7672	0.155052	2.72473	0.0424858	0.0852028	0.333807	1.30838	91.8506	0.980054	2.86547	1.15391	4.7076	1.43709	0.016059	5.44332	1.29583	35.3067	27.6178	6.67455	6.07554	0.0367829	103.001	20.4576	2.03326	0.160473	1.52551	106.697	0.180754	0.081684			5.09056	0.700312	0.536148	0.0206279	0.830013	0.192163	1.15528	0.179938	0.01593	0.0223363	6.80706	0.324388	0.0801238	0.0468839
5.09787	116.496	0.827271	5.16714	45.6766	2.70618	0.151632	2.66465	0.0415487	0.0833235	0.326444	1.27951	89.8495	0.958439	2.80233	1.12846	4.60365	1.40538	0.0157047	5.32312	1.26724	34.6151	27.0658	6.52738	5.9414	0.0359716	103.148	19.9948	1.98845	0.156934	1.49185	104.177	0.176767	0.0798823			5.09787	0.684867	0.524322	0.0201729	0.811709	0.187924	1.12979	0.175969	0.0155786	0.0218436	6.65745	0.317233	0.0783564	0.0458498
5.10519	117.928	0.809545	5.05627	44.7782	2.6482	0.148383	2.60755	0.0406583	0.0815379	0.319448	1.25209	87.757	0.937904	2.74233	1.10428	4.50494	1.37525	0.0153682	5.20884	1.24008	33.9379	26.5293	6.38737	5.81399	0.0352007	102.448	19.5571	1.94585	0.153571	1.45987	101.562	0.172979	0.0781705			5.10519	0.670192	0.513085	0.0197406	0.794317	0.183897	1.10558	0.172199	0.0152448	0.0213756	6.5151	0.310435	0.0766773	0.0448672
5.1125	119.849	0.792455	4.94945	43.7916	2.5923	0.14525	2.55249	0.0398	0.0798166	0.312704	1.22565	85.6019	0.918106	2.68446	1.08097	4.40981	1.3462	0.0150438	5.09862	1.2139	33.2706	26.0033	6.25226	5.69118	0.0344576	101.168	19.1366	1.90478	0.150329	1.42904	98.8814	0.169327	0.0765202			5.1125	0.656043	0.502253	0.0193239	0.777549	0.180015	1.08225	0.168563	0.0149229	0.0209243	6.37773	0.303881	0.0750585	0.04392
5.11982	121.769	0.775365	4.84263	42.8049	2.5364	0.142118	2.49743	0.0389417	0.0780952	0.30596	1.19922	83.4469	0.898308	2.6266	1.05767	4.31467	1.31715	0.0147193	4.9884	1.18772	32.6031	25.4773	6.11714	5.56837	0.0337145	99.8888	18.716	1.86371	0.147086	1.39821	96.2009	0.165676	0.0748699			5.11982	0.641895	0.49142	0.0189071	0.760782	0.176133	1.05891	0.164928	0.0146011	0.020473	6.24035	0.297327	0.0734397	0.0429728
5.12713	123.689	0.758275	4.73581	41.8182	2.4805	0.138985	2.44237	0.0380833	0.0763739	0.299216	1.17279	81.2919	0.878511	2.56873	1.03436	4.21953	1.2881	0.0143949	4.87819	1.16153	31.9357	24.9513	5.98203	5.44556	0.0329713	98.6093	18.2955	1.82264	0.143844	1.36738	93.5204	0.162024	0.0732197			5.12713	0.627746	0.480587	0.0184904	0.744015	0.17225	1.03557	0.161293	0.0142793	0.0200218	6.10297	0.290774	0.0718209	0.0420256
5.13444	125.682	0.741992	4.6341	40.958	2.42723	0.136	2.38991	0.0372655	0.0747338	0.29279	1.1476	78.6839	0.859647	2.51358	1.01215	4.12892	1.26043	0.0140858	4.77315	1.13659	31.285	24.4409	5.85322	5.32859	0.0322633	97.3332	17.8969	1.7835	0.140755	1.33801	90.7445	0.158545	0.0716473			5.13444	0.614266	0.470266	0.0180933	0.728039	0.168551	1.01334	0.157829	0.0139726	0.0195918	5.97192	0.284529	0.0702786	0.0411231
5.14176	127.73	0.726336	4.53635	40.1961	2.37602	0.133131	2.33946	0.0364792	0.0731569	0.286612	1.12339	75.7234	0.841511	2.46055	0.990796	4.04181	1.23382	0.0137886	4.67215	1.1126	30.6473	23.9426	5.72934	5.21614	0.0315825	96.0598	17.5152	1.74585	0.137785	1.30978	87.8944	0.155199	0.0701356			5.14176	0.601305	0.460342	0.0177115	0.712678	0.164995	0.991963	0.154499	0.0136778	0.0191784	5.8458	0.278526	0.0687957	0.0402554
5.14907	129.779	0.71068	4.4386	39.4342	2.3248	0.130261	2.28901	0.0356929	0.07158	0.280435	1.09918	72.763	0.823374	2.40751	0.969443	3.95471	1.20721	0.0134913	4.57114	1.08862	30.0096	23.4443	5.60545	5.1037	0.0309018	94.7865	17.1336	1.70821	0.134815	1.28154	85.0442	0.151854	0.0686238			5.14907	0.588344	0.450419	0.0173298	0.697318	0.161439	0.970587	0.151169	0.013383	0.018765	5.71968	0.272523	0.0673129	0.0393877
5.15639	131.827	0.695024	4.34086	38.6723	2.27358	0.127392	2.23856	0.0349066	0.0700032	0.274257	1.07497	69.8025	0.805238	2.35448	0.94809	3.86761	1.18061	0.0131941	4.47014	1.06464	29.3718	22.9459	5.48156	4.99126	0.030221	93.5131	16.7519	1.67057	0.131845	1.2533	82.1941	0.148509	0.0671121			5.15639	0.575383	0.440496	0.016948	0.681957	0.157882	0.949211	0.147839	0.0130882	0.0183517	5.59356	0.266519	0.06583	0.0385201
5.1637	134.103	0.680068	4.24751	37.9225	2.22465	0.12465	2.19036	0.0341555	0.0684968	0.268356	1.05184	67.6495	0.787911	2.3038	0.927692	3.78441	1.15519	0.0129102	4.37365	1.04173	28.7525	22.4631	5.36321	4.88387	0.0295707	91.9205	16.389	1.63461	0.129008	1.22633	79.5735	0.145313	0.0656679			5.1637	0.563001	0.431016	0.0165833	0.667282	0.154485	0.92879	0.144657	0.0128065	0.0179567	5.47296	0.260784	0.0644134	0.0376911
5.17101	136.581	0.665729	4.15805	37.1833	2.17774	0.122022	2.14415	0.0334353	0.0670525	0.262697	1.02967	66.2097	0.7713	2.25521	0.908135	3.70466	1.13082	0.012638	4.28116	1.01976	28.1494	21.9941	5.24976	4.78092	0.0289472	90.0457	16.0426	1.60013	0.126288	1.20047	77.1556	0.142249	0.0642833			5.17101	0.55113	0.421927	0.0162337	0.653213	0.151227	0.909212	0.141607	0.0125365	0.0175781	5.35724	0.255286	0.0630553	0.0368965
5.17833	139.059	0.65139	4.06859	36.4442	2.13082	0.119394	2.09794	0.0327152	0.0656083	0.257039	1.00749	64.77	0.754688	2.20662	0.888579	3.62491	1.10646	0.0123658	4.18866	0.997797	27.5463	21.525	5.13631	4.67798	0.0283237	88.171	15.6962	1.56564	0.123568	1.17462	74.7377	0.139185	0.0628987			5.17833	0.539259	0.412839	0.015884	0.639144	0.14797	0.889634	0.138558	0.0122665	0.0171995	5.24151	0.249787	0.0616973	0.0361018
5.18564	141.537	0.637051	3.97913	35.705	2.08391	0.116766	2.05173	0.031995	0.0641641	0.251381	0.98532	63.3303	0.738076	2.15803	0.869022	3.54516	1.0821	0.0120936	4.09617	0.975833	26.9432	21.0559	5.02286	4.57504	0.0277003	86.2962	15.3498	1.53116	0.120848	1.14876	72.3198	0.136122	0.0615142			5.18564	0.527388	0.40375	0.0155344	0.625075	0.144713	0.870056	0.135508	0.0119965	0.0168209	5.12579	0.244289	0.0603392	0.0353071
5.19296	143.353	0.623314	3.89344	34.9814	2.03897	0.114248	2.00746	0.0313051	0.0627806	0.245961	0.964078	61.9395	0.722163	2.11148	0.850287	3.46877	1.05876	0.0118329	4.0076	0.954793	26.3592	20.6021	4.91422	4.47643	0.027103	84.9244	15.0191	1.49812	0.118242	1.12399	70.1472	0.133187	0.0601878			5.19296	0.516016	0.395044	0.0151994	0.611597	0.141593	0.851301	0.132586	0.0117378	0.0164582	5.01489	0.239021	0.0590382	0.0345458
5.20027	144.507	0.610181	3.81154	34.2734	1.996	0.111841	1.96514	0.0306456	0.061458	0.240779	0.94377	60.5976	0.706948	2.06697	0.832375	3.39574	1.03645	0.0115836	3.92296	0.934677	25.7945	20.1636	4.81039	4.38217	0.026532	84.0563	14.7042	1.46654	0.115751	1.10031	68.2205	0.130381	0.0589198			5.20027	0.505143	0.386721	0.0148792	0.598711	0.13861	0.833369	0.129793	0.0114905	0.0161115	4.90883	0.233986	0.0577943	0.033818
5.20758	145.66	0.597048	3.72962	33.5655	1.95303	0.109434	1.92283	0.0299861	0.0601353	0.235597	0.923462	59.2558	0.691733	2.02246	0.814463	3.32271	1.01414	0.0113343	3.83832	0.914562	25.2297	19.7252	4.70656	4.28791	0.025961	83.1883	14.3893	1.43495	0.11326	1.07663	66.2937	0.127575	0.0576517			5.20758	0.494271	0.378397	0.014559	0.585826	0.135627	0.815438	0.126999	0.0112432	0.0157648	4.80276	0.22895	0.0565505	0.0330902
5.2149	146.814	0.583916	3.64772	32.8575	1.91006	0.107027	1.88051	0.0293265	0.0588127	0.230415	0.903154	57.9139	0.676519	1.97795	0.796551	3.24968	0.991826	0.011085	3.75368	0.894447	24.665	19.2867	4.60273	4.19365	0.02539	82.3203	14.0744	1.40337	0.110769	1.05295	64.367	0.124769	0.0563837			5.2149	0.483399	0.370074	0.0142388	0.57294	0.132643	0.797506	0.124206	0.0109959	0.015418	4.6967	0.223914	0.0553067	0.0323624
5.22221	148.219	0.571299	3.56902	32.1671	1.86879	0.104715	1.83986	0.0286929	0.057542	0.225437	0.883645	56.6469	0.661902	1.93519	0.779343	3.17952	0.970394	0.0108455	3.67242	0.875123	24.1192	18.8631	4.50303	4.1031	0.0248414	80.8367	13.7724	1.37303	0.108376	1.0302	62.7078	0.122073	0.0551655			5.22221	0.472955	0.362078	0.0139311	0.560561	0.129778	0.780279	0.121522	0.0107584	0.0150849	4.59482	0.219077	0.0541117	0.0316632
5.22953	149.908	0.559269	3.49398	31.4968	1.82943	0.10251	1.8011	0.0280887	0.0563303	0.22069	0.865041	55.4647	0.647964	1.89441	0.762933	3.11261	0.949958	0.0106171	3.59497	0.856696	23.595	18.4562	4.40801	4.01675	0.0243183	78.6551	13.4853	1.3441	0.106093	1.00851	61.3521	0.119502	0.0540039			5.22953	0.462995	0.354453	0.0136378	0.548756	0.127045	0.763851	0.118963	0.0105318	0.0147673	4.49769	0.214464	0.0529723	0.0309964
5.23684	151.597	0.547238	3.41894	30.8265	1.79007	0.100305	1.76234	0.0274845	0.0551187	0.215943	0.846437	54.2826	0.634026	1.85364	0.746523	3.04571	0.929523	0.0103887	3.51753	0.83827	23.0709	18.0494	4.313	3.93041	0.0237952	76.4734	13.1981	1.31517	0.103811	0.986823	59.9964	0.116932	0.0528422			5.23684	0.453035	0.346828	0.0133444	0.536952	0.124312	0.747423	0.116404	0.0103053	0.0144496	4.40057	0.20985	0.0518329	0.0303297
5.24415	153.287	0.535208	3.34389	30.1562	1.7507	0.0980997	1.72358	0.0268803	0.053907	0.211196	0.827833	53.1004	0.620088	1.81286	0.730113	2.9788	0.909088	0.0101603	3.44008	0.819843	22.5467	17.6425	4.21798	3.84406	0.0232722	74.2918	12.9109	1.28624	0.101529	0.965132	58.6406	0.114361	0.0516806			5.24415	0.443075	0.339204	0.0130511	0.525147	0.121579	0.730995	0.113846	0.0100787	0.014132	4.30344	0.205237	0.0506934	0.029663
5.25147	154.977	0.52362	3.2716	29.5046	1.71279	0.0959758	1.68624	0.0262984	0.0527399	0.206623	0.809913	52.0284	0.606663	1.77359	0.714307	2.91435	0.889405	0.0099404	3.36552	0.802095	22.0408	17.2497	4.1265	3.76089	0.0227683	72.2767	12.6345	1.25837	0.0993312	0.944239	57.5331	0.111885	0.0505617			5.25147	0.433482	0.331859	0.0127685	0.513776	0.118947	0.715171	0.111381	0.0098605	0.013826	4.20994	0.200794	0.0495959	0.0290207
5.25878	156.667	0.512601	3.20284	28.877	1.67675	0.0939563	1.65075	0.025745	0.0516301	0.202276	0.792873	51.0981	0.593897	1.73625	0.699277	2.85306	0.870692	0.0097312	3.29468	0.785219	21.5585	16.8751	4.03958	3.6818	0.0222892	70.4761	12.3718	1.23188	0.0972411	0.924374	56.745	0.109531	0.0494978			5.25878	0.42436	0.324877	0.0124998	0.502965	0.116444	0.700124	0.109037	0.0096531	0.0135351	4.12109	0.196569	0.0485523	0.0284101
5.2661	158.357	0.501583	3.13409	28.2494	1.6407	0.0919368	1.61526	0.0251917	0.0505204	0.197928	0.775834	50.1678	0.581132	1.69891	0.684247	2.79177	0.851979	0.009522	3.22383	0.768343	21.0761	16.5004	3.95266	3.60271	0.0218101	68.6755	12.1091	1.20539	0.095151	0.904509	55.957	0.107177	0.0484339			5.2661	0.415239	0.317894	0.0122312	0.492154	0.113941	0.685077	0.106693	0.0094456	0.0132442	4.03224	0.192344	0.0475088	0.0277995
5.27341	160.048	0.490565	3.06534	27.6218	1.60465	0.0899173	1.57977	0.0246383	0.0494107	0.193581	0.758794	49.2375	0.568366	1.66157	0.669218	2.73049	0.833265	0.0093129	3.15298	0.751467	20.5937	16.1257	3.86573	3.52363	0.0213311	66.8749	11.8465	1.1789	0.0930609	0.884644	55.1689	0.104823	0.04737			5.27341	0.406117	0.310911	0.0119625	0.481342	0.111438	0.67003	0.10435	0.0092381	0.0129532	3.94339	0.188119	0.0464652	0.0271888
5.28072	161.432	0.479922	2.99891	27.0128	1.56983	0.0879666	1.54549	0.0241038	0.0483387	0.189381	0.742334	48.304	0.556036	1.6255	0.654699	2.67128	0.81519	0.0091108	3.08457	0.735165	20.1283	15.7639	3.7818	3.44723	0.0208683	65.0689	11.5925	1.15331	0.091042	0.865455	54.3145	0.102549	0.0463424			5.28072	0.397306	0.304166	0.011703	0.470899	0.109021	0.655495	0.102086	0.0090377	0.0126722	3.85761	0.184038	0.0454572	0.026599
5.28804	162.367	0.469829	2.9359	26.431	1.53682	0.0861167	1.51298	0.0235969	0.0473222	0.185399	0.726724	47.3659	0.544342	1.59131	0.640931	2.61513	0.798049	0.0089192	3.01973	0.719706	19.6876	15.4211	3.70225	3.37477	0.0204294	63.2551	11.3514	1.12905	0.0891274	0.847257	53.3628	0.100392	0.0453678			5.28804	0.388951	0.297769	0.0114569	0.460996	0.106728	0.64171	0.0999391	0.0088476	0.0124057	3.77634	0.180168	0.0445012	0.0260396
5.29535	163.303	0.459735	2.87288	25.8491	1.5038	0.0842667	1.48048	0.02309	0.0463056	0.181416	0.711114	46.4279	0.532648	1.55711	0.627162	2.55897	0.780907	0.0087276	2.95489	0.704247	19.2468	15.0782	3.6227	3.3023	0.0199906	61.4412	11.1103	1.10479	0.0872128	0.829059	52.4111	0.0982354	0.0443932			5.29535	0.380595	0.291372	0.0112108	0.451092	0.104435	0.627926	0.0977923	0.0086575	0.0121392	3.69506	0.176297	0.0435453	0.0254802
5.30267	164.238	0.449642	2.80987	25.2673	1.47078	0.0824168	1.44797	0.0225831	0.0452891	0.177433	0.695504	45.4898	0.520953	1.52291	0.613393	2.50282	0.763766	0.008536	2.89005	0.688787	18.8061	14.7354	3.54315	3.22984	0.0195517	59.6274	10.8692	1.08053	0.0852983	0.810861	51.4594	0.0960788	0.0434186			5.30267	0.372239	0.284976	0.0109646	0.441188	0.102143	0.614141	0.0956454	0.0084675	0.0118727	3.61379	0.172427	0.0425893	0.0249208
5.30998	165.833	0.439867	2.74883	24.7031	1.4388	0.0806251	1.41649	0.0220921	0.0443045	0.173576	0.680385	44.5944	0.509628	1.48979	0.600058	2.44842	0.747165	0.0083505	2.82726	0.673815	18.3806	14.4041	3.46612	3.15966	0.0191267	57.9811	10.6353	1.05703	0.0834439	0.793235	50.563	0.0939901	0.0424747			5.30998	0.364147	0.278781	0.0107263	0.431596	0.0999222	0.60079	0.0935661	0.0082834	0.0116146	3.53511	0.168679	0.0416635	0.0243791
5.31729	168.531	0.430623	2.69109	24.1683	1.40857	0.0789308	1.38672	0.0216279	0.0433735	0.169928	0.666087	43.7705	0.498917	1.45848	0.587448	2.39698	0.731466	0.008175	2.7679	0.659655	17.9805	14.0923	3.39331	3.09327	0.0187247	56.6149	10.4135	1.03482	0.0816904	0.776567	49.7594	0.0920149	0.0415821			5.31729	0.356494	0.272922	0.0105009	0.422526	0.0978224	0.588164	0.0915998	0.0081093	0.0113706	3.46078	0.165134	0.0407879	0.0238668
5.32461	171.228	0.421379	2.63334	23.6336	1.37833	0.0772365	1.35696	0.0211636	0.0424424	0.166281	0.651789	42.9466	0.488207	1.42716	0.574837	2.34554	0.715767	0.0079995	2.70854	0.645496	17.5804	13.7805	3.3205	3.02689	0.0183228	55.2487	10.1917	1.0126	0.0799368	0.7599	48.9557	0.0900397	0.0406895			5.32461	0.348842	0.267064	0.0102754	0.413456	0.0957225	0.575538	0.0896335	0.0079353	0.0111265	3.38644	0.161589	0.0399124	0.0233544
5.33192	173.925	0.412135	2.5756	23.0989	1.34809	0.0755421	1.32719	0.0206994	0.0415114	0.162633	0.637491	42.1227	0.477497	1.39585	0.562226	2.29409	0.700068	0.007824	2.64918	0.631336	17.1803	13.4686	3.24769	2.96051	0.0179209	53.8825	9.96994	0.990388	0.0781832	0.743232	48.152	0.0880645	0.0397969			5.33192	0.341189	0.261206	0.01005	0.404386	0.0936227	0.562912	0.0876672	0.0077612	0.0108824	3.3121	0.158044	0.0390368	0.0228421
5.33924	176.173	0.403158	2.51952	22.5801	1.31872	0.0738967	1.29828	0.0202485	0.0406072	0.159091	0.623605	41.3087	0.467096	1.36544	0.54998	2.24413	0.684822	0.0076536	2.59154	0.617586	16.7934	13.1668	3.17699	2.89604	0.0175305	52.4892	9.75422	0.968815	0.0764803	0.727045	47.2767	0.0861463	0.0389301			5.33924	0.333757	0.255516	0.0098311	0.395577	0.0915834	0.550651	0.0857576	0.0075921	0.0106454	3.23993	0.154602	0.0381866	0.0223446
5.34655	177.559	0.394693	2.46661	22.092	1.29103	0.072345	1.27103	0.0198233	0.0397545	0.15575	0.610511	40.5137	0.457287	1.33677	0.53843	2.19701	0.670445	0.0074929	2.53719	0.604618	16.4317	12.8843	3.11034	2.83523	0.0171624	51.044	9.55015	0.948473	0.0748744	0.711779	46.264	0.0843374	0.0381126			5.34655	0.326749	0.250151	0.0096247	0.387271	0.0896604	0.539087	0.0839569	0.0074327	0.0104218	3.17192	0.151356	0.0373847	0.0218754
5.35386	178.945	0.386227	2.41371	21.6038	1.26334	0.0707934	1.24377	0.0193981	0.0389018	0.152409	0.597416	39.7187	0.447479	1.30809	0.526881	2.14988	0.656067	0.0073322	2.48284	0.59165	16.0701	12.6017	3.04368	2.77443	0.0167943	49.5988	9.34609	0.928131	0.0732684	0.696514	45.2512	0.0825285	0.0372952			5.35386	0.31974	0.244786	0.0094183	0.378964	0.0877373	0.527524	0.0821561	0.0072733	0.0101983	3.10391	0.148109	0.0365828	0.0214062
5.36118	180.331	0.377762	2.3608	21.1156	1.23565	0.0692417	1.21651	0.0189729	0.0380492	0.149069	0.584321	38.9237	0.43767	1.27942	0.515331	2.10276	0.64169	0.0071715	2.42848	0.578682	15.7085	12.3192	2.97703	2.71362	0.0164262	48.1536	9.14202	0.907788	0.0716625	0.681248	44.2385	0.0807196	0.0364777			5.36118	0.312732	0.239421	0.0092118	0.370657	0.0858142	0.515961	0.0803554	0.0071139	0.0099748	3.0359	0.144863	0.035781	0.020937
5.36849	181.416	0.369517	2.30927	20.6413	1.20868	0.0677306	1.18996	0.0185589	0.0372188	0.145816	0.571569	38.1396	0.428118	1.2515	0.504084	2.05687	0.627688	0.007015	2.37555	0.566054	15.3578	12.045	2.91212	2.6544	0.0160677	46.6803	8.94308	0.887979	0.0700985	0.666381	43.2264	0.078958	0.0356816			5.36849	0.305907	0.234196	0.0090108	0.362568	0.0839414	0.5047	0.0786017	0.0069586	0.0097571	2.96969	0.141702	0.0350001	0.0204801
5.37581	181.833	0.361762	2.26079	20.1974	1.18332	0.0663091	1.165	0.0181694	0.0364376	0.142755	0.559572	37.3792	0.419133	1.22524	0.493504	2.0137	0.614515	0.0068677	2.32574	0.554173	15.0315	11.7892	2.85106	2.59869	0.0157304	45.1446	8.75544	0.869345	0.0686273	0.652396	42.2154	0.0773008	0.0349327			5.37581	0.299487	0.22928	0.0088217	0.354958	0.0821796	0.494106	0.0769519	0.0068126	0.0095523	2.90742	0.138727	0.0342655	0.0200502
5.38312	182.251	0.354006	2.21231	19.7536	1.15795	0.0648875	1.14002	0.0177799	0.0356565	0.139695	0.547575	36.6188	0.410147	1.19897	0.482923	1.97052	0.601343	0.0067205	2.27594	0.542293	14.7051	11.5334	2.79	2.54297	0.0153932	43.609	8.56781	0.850711	0.067156	0.63841	41.2045	0.0756436	0.0341838			5.38312	0.293067	0.224365	0.0086326	0.347349	0.0804178	0.483512	0.0753022	0.0066665	0.0093475	2.84516	0.135753	0.0335309	0.0196204
5.39044	182.669	0.346251	2.16383	19.3097	1.13258	0.063466	1.11505	0.0173903	0.0348753	0.136634	0.535578	35.8585	0.401161	1.17271	0.472343	1.92735	0.58817	0.0065733	2.22614	0.530412	14.3787	11.2776	2.72894	2.48725	0.015056	42.0734	8.38018	0.832076	0.0656847	0.624424	40.1936	0.0739864	0.0334349			5.39044	0.286646	0.21945	0.0084434	0.339739	0.078656	0.472918	0.0736525	0.0065205	0.0091427	2.78289	0.132779	0.0327963	0.0191906
5.39775	183.343	0.338678	2.11649	18.8775	1.10781	0.062078	1.09067	0.01701	0.0341126	0.133646	0.523864	35.1093	0.392388	1.14706	0.462012	1.88519	0.575308	0.0064295	2.1775	0.518812	14.0612	11.0286	2.66932	2.43285	0.0147267	40.7292	8.19686	0.813882	0.0642482	0.610768	39.2523	0.0723684	0.0327037			5.39775	0.280377	0.214651	0.0082588	0.332309	0.0769358	0.462574	0.0720417	0.0063779	0.0089428	2.7221	0.129875	0.0320791	0.0187709
5.40506	184.673	0.331575	2.07208	18.475	1.08458	0.060776	1.0678	0.0166533	0.0333971	0.130843	0.512877	34.3889	0.384158	1.12301	0.452322	1.84564	0.563244	0.0062947	2.13187	0.507931	13.7665	10.7969	2.61339	2.38182	0.0144179	39.8758	8.0246	0.796817	0.0629007	0.597958	38.4897	0.0708506	0.0320178			5.40506	0.274497	0.210149	0.0080856	0.325339	0.0753222	0.452872	0.0705308	0.0062441	0.0087552	2.66509	0.127151	0.0314063	0.0183772
5.41238	186.002	0.324472	2.02767	18.0725	1.06135	0.059474	1.04493	0.0162965	0.0326817	0.12804	0.501889	33.6685	0.375928	1.09896	0.442632	1.8061	0.551179	0.0061598	2.08624	0.49705	13.4718	10.5652	2.55747	2.33079	0.014109	39.0224	7.85233	0.779751	0.0615533	0.585149	37.7271	0.0693329	0.0313319			5.41238	0.268617	0.205647	0.0079123	0.31837	0.0737087	0.44317	0.0690199	0.0061103	0.0085677	2.60807	0.124427	0.0307335	0.0179835
5.41969	187.333	0.317369	1.98326	17.67	1.03812	0.0581721	1.02206	0.0159398	0.0319662	0.125237	0.490902	32.9481	0.367699	1.0749	0.432942	1.76655	0.539114	0.006025	2.04061	0.486169	13.177	10.3335	2.50154	2.27975	0.0138001	38.169	7.68007	0.762685	0.0602059	0.57234	36.9645	0.0678151	0.030646			5.41969	0.262737	0.201146	0.0077391	0.3114	0.0720951	0.433468	0.0675091	0.0059766	0.0083801	2.55106	0.121704	0.0300607	0.0175898
5.427	188.341	0.310415	1.93978	17.2768	1.01537	0.0568974	0.99967	0.0155905	0.0312658	0.122493	0.480144	32.2387	0.359642	1.05135	0.423455	1.72783	0.527302	0.0058929	1.99594	0.475516	12.8892	10.1071	2.44678	2.22979	0.0134978	37.4041	7.51136	0.745976	0.0588866	0.559798	36.2103	0.0663291	0.0299745			5.427	0.25698	0.196738	0.0075696	0.304577	0.0705153	0.423969	0.0660298	0.0058456	0.0081965	2.49524	0.119037	0.029402	0.0172044
5.43432	188.381	0.303909	1.8991	16.9119	0.994093	0.0557048	0.978721	0.0152637	0.0306105	0.119926	0.47008	31.5621	0.352104	1.02932	0.414579	1.69161	0.51625	0.0057694	1.95412	0.465549	12.622	9.89667	2.39553	2.18304	0.0132148	36.9061	7.3534	0.730344	0.0576524	0.548064	35.4815	0.0649389	0.0293463			5.43432	0.251594	0.192615	0.0074109	0.298193	0.0690374	0.415082	0.0646458	0.0057231	0.0080247	2.44301	0.116542	0.0287857	0.0168438
5.44163	188.421	0.297403	1.85842	16.547	0.972813	0.0545123	0.957773	0.014937	0.0299552	0.117358	0.460016	30.8856	0.344566	1.00729	0.405703	1.65539	0.505199	0.0056459	1.91231	0.455583	12.3549	9.68625	2.34429	2.1363	0.0129319	36.4081	7.19544	0.714712	0.0564182	0.536331	34.7526	0.0635486	0.028718			5.44163	0.246208	0.188491	0.0072522	0.29181	0.0675594	0.406195	0.0632618	0.0056006	0.0078529	2.39078	0.114047	0.0281695	0.0164832
5.44895	188.461	0.290897	1.81775	16.1822	0.951533	0.0533198	0.936824	0.0146102	0.0292999	0.114791	0.449952	30.209	0.337028	0.985259	0.396828	1.61917	0.494147	0.0055224	1.8705	0.445616	12.0877	9.47584	2.29305	2.08955	0.012649	35.9101	7.03748	0.69908	0.0551839	0.524597	34.0237	0.0621584	0.0280898			5.44895	0.240822	0.184368	0.0070936	0.285426	0.0660814	0.397308	0.0618779	0.0054781	0.0076811	2.33855	0.111552	0.0275532	0.0161226
5.45626	188.456	0.28451	1.77781	15.8246	0.930643	0.0521491	0.916258	0.0142894	0.0286565	0.11227	0.440072	29.5426	0.329628	0.963631	0.388115	1.58361	0.483298	0.0054012	1.82945	0.435831	11.8257	9.2695	2.24274	2.04366	0.0123713	35.4095	6.88241	0.683735	0.0539723	0.513078	33.3034	0.0607936	0.0274731			5.45626	0.235534	0.18032	0.0069378	0.27916	0.0646305	0.388584	0.0605192	0.0053578	0.0075124	2.28727	0.109103	0.0269483	0.0157686
5.46357	188.286	0.278552	1.74056	15.4933	0.911153	0.0510569	0.897071	0.0139901	0.0280564	0.109919	0.430855	28.9128	0.322725	0.943453	0.379986	1.55043	0.473176	0.005288	1.79114	0.426703	11.5823	9.07778	2.19579	2.00085	0.0121122	34.8995	6.73775	0.669417	0.0528419	0.502332	32.6139	0.0595203	0.0268977			5.46357	0.230601	0.176543	0.0067925	0.273313	0.063277	0.380446	0.0592518	0.0052456	0.0073551	2.23942	0.106818	0.0263839	0.0154383
5.47089	188.116	0.272593	1.70331	15.1621	0.891663	0.0499647	0.877883	0.0136908	0.0274562	0.107568	0.421638	28.2829	0.315821	0.923274	0.371857	1.51726	0.463054	0.0051749	1.75283	0.417575	11.3388	8.88606	2.14884	1.95804	0.0118531	34.3894	6.59309	0.6551	0.0517115	0.491586	31.9243	0.0582471	0.0263223			5.47089	0.225668	0.172767	0.0066472	0.267466	0.0619234	0.372307	0.0579843	0.0051334	0.0071978	2.19157	0.104533	0.0258195	0.0151081
5.4782	187.946	0.266635	1.66606	14.8309	0.872173	0.0488725	0.858695	0.0133916	0.026856	0.105216	0.41242	27.653	0.308918	0.903096	0.363729	1.48408	0.452931	0.0050618	1.71452	0.408446	11.0954	8.69434	2.10189	1.91523	0.011594	33.8793	6.44843	0.640782	0.0505811	0.480839	31.2348	0.0569738	0.0257468			5.4782	0.220736	0.16899	0.0065019	0.26162	0.0605698	0.364168	0.0567168	0.0050211	0.0070404	2.14371	0.102248	0.0252551	0.0147778
5.48552	187.69	0.260769	1.62939	14.5052	0.852988	0.0477974	0.839807	0.013097	0.0262652	0.102902	0.403348	27.0321	0.302122	0.883234	0.355727	1.45143	0.442968	0.0049504	1.67681	0.399461	10.8557	8.50566	2.05568	1.87309	0.0113389	33.3386	6.30605	0.626689	0.0494684	0.470261	30.5534	0.0557205	0.0251805			5.48552	0.21588	0.165273	0.0063589	0.255865	0.0592374	0.356157	0.0554691	0.0049107	0.0068856	2.0966	0.0999982	0.0246995	0.0144528
5.49283	187.062	0.255311	1.59527	14.2036	0.835134	0.0467968	0.822229	0.0128228	0.0257154	0.100748	0.394904	26.4503	0.295798	0.864748	0.348281	1.42104	0.433695	0.0048468	1.64171	0.391099	10.6326	8.33023	2.01266	1.83387	0.0111016	32.6641	6.17363	0.613572	0.0484329	0.460417	29.9073	0.0545541	0.0246534			5.49283	0.211361	0.161813	0.0062258	0.250509	0.0579974	0.348701	0.054308	0.0048079	0.0067414	2.05275	0.097905	0.0241825	0.0141502
5.50014	186.435	0.249852	1.56116	13.902	0.817279	0.0457963	0.80465	0.0125487	0.0251656	0.0985936	0.38646	25.8685	0.289473	0.846262	0.340835	1.39065	0.424422	0.0047432	1.6066	0.382737	10.4095	8.15479	1.96963	1.79465	0.0108642	31.9897	6.04121	0.600456	0.0473974	0.450572	29.2613	0.0533877	0.0241263			5.50014	0.206842	0.158354	0.0060927	0.245153	0.0567573	0.341246	0.0531468	0.0047051	0.0065973	2.00889	0.0958117	0.0236654	0.0138477
5.50746	185.807	0.244393	1.52704	13.6004	0.799425	0.0447957	0.787072	0.0122745	0.0246158	0.0964396	0.378016	25.2868	0.283149	0.827777	0.333388	1.36027	0.415149	0.0046396	1.5715	0.374375	10.1864	7.97936	1.92661	1.75544	0.0106269	31.3153	5.90878	0.587339	0.0463619	0.440728	28.6152	0.0522213	0.0235992			5.50746	0.202323	0.154894	0.0059596	0.239797	0.0555173	0.33379	0.0519857	0.0046023	0.0064531	1.96503	0.0937185	0.0231484	0.0135451
5.51477	185.342	0.239006	1.49336	13.3028	0.781804	0.0438082	0.769723	0.0120039	0.0240732	0.0943137	0.369683	24.7125	0.276908	0.809532	0.326039	1.33028	0.405997	0.0045373	1.53685	0.366122	9.96602	7.80615	1.88415	1.71674	0.0103926	30.6398	5.77811	0.574393	0.0453399	0.431012	27.9764	0.0510702	0.023079			5.51477	0.197863	0.151479	0.0058282	0.234511	0.0542935	0.326432	0.0508397	0.0045008	0.0063109	1.92174	0.0916526	0.0226381	0.0132466
5.52208	185.767	0.234007	1.46212	13.0273	0.765451	0.0428919	0.753622	0.0117528	0.0235696	0.0923409	0.36195	24.1792	0.271116	0.7926	0.319219	1.30245	0.397504	0.0044424	1.5047	0.358464	9.76071	7.64507	1.84474	1.68082	0.0101752	29.9583	5.65695	0.562379	0.0443915	0.421996	27.3771	0.0500019	0.0225962			5.52208	0.193724	0.148311	0.0057063	0.229606	0.0531578	0.319604	0.0497763	0.0044067	0.0061789	1.88156	0.0897354	0.0221646	0.0129695
5.5294	186.192	0.229007	1.43088	12.7519	0.749098	0.0419755	0.737522	0.0115017	0.0230661	0.0903681	0.354217	23.6459	0.265323	0.775668	0.312399	1.27462	0.389011	0.0043475	1.47254	0.350805	9.5554	7.48398	1.80532	1.64491	0.0099578	29.2769	5.53579	0.550365	0.0434431	0.41298	26.7778	0.0489337	0.0221134			5.5294	0.189585	0.145142	0.0055844	0.224701	0.0520221	0.312776	0.0487129	0.0043126	0.0060469	1.84137	0.0878183	0.0216911	0.0126924
5.53672	186.617	0.224008	1.39963	12.4764	0.732745	0.0410592	0.721422	0.0112507	0.0225625	0.0883953	0.346484	23.1125	0.259531	0.758736	0.305579	1.24679	0.380518	0.0042526	1.44039	0.343147	9.35009	7.3229	1.76591	1.60899	0.0097404	28.5955	5.41464	0.53835	0.0424947	0.403964	26.1785	0.0478654	0.0216307			5.53672	0.185446	0.141974	0.0054625	0.219795	0.0508864	0.305947	0.0476494	0.0042184	0.0059149	1.80118	0.0859011	0.0212175	0.0124153
5.54403	186.87	0.21906	1.36872	12.2038	0.716562	0.0401523	0.705488	0.0110022	0.0220642	0.086443	0.338832	22.5851	0.253799	0.74198	0.29883	1.21925	0.372113	0.0041586	1.40856	0.335568	9.14676	7.1634	1.7269	1.57345	0.0095253	27.9332	5.29475	0.526461	0.0415561	0.395042	25.5852	0.0468083	0.0211529			5.54403	0.181351	0.138838	0.0053418	0.214941	0.0497625	0.29919	0.0465971	0.0041252	0.0057842	1.76141	0.0840039	0.0207489	0.0121411
5.55134	185.906	0.214481	1.3401	11.9514	0.701582	0.0393129	0.690739	0.0107722	0.0216029	0.0846358	0.331749	22.0989	0.248494	0.726469	0.292583	1.19376	0.364334	0.0040717	1.37911	0.328553	8.9574	7.01505	1.69079	1.54056	0.0093262	27.4068	5.18389	0.515455	0.0406874	0.386783	25.0341	0.0458297	0.0207107			5.55134	0.17756	0.135935	0.0052301	0.210448	0.0487222	0.292936	0.0456229	0.004039	0.0056633	1.72459	0.0822477	0.0203152	0.0118873
5.55866	184.943	0.209901	1.31149	11.699	0.686601	0.0384735	0.67599	0.0105422	0.0211417	0.0828287	0.324665	21.6127	0.243188	0.710959	0.286336	1.16827	0.356554	0.0039848	1.34965	0.321537	8.76805	6.86671	1.65468	1.50767	0.0091271	26.8805	5.07303	0.504449	0.0398186	0.378524	24.4831	0.0448512	0.0202685			5.55866	0.173768	0.133033	0.0051185	0.205954	0.0476819	0.286681	0.0446488	0.0039528	0.0055424	1.68777	0.0804916	0.0198814	0.0116335
5.56597	183.979	0.205322	1.28287	11.4466	0.671621	0.0376341	0.661241	0.0103122	0.0206804	0.0810215	0.317582	21.1265	0.237882	0.695448	0.280089	1.14278	0.348774	0.0038978	1.32019	0.314522	8.5787	6.71837	1.61857	1.47477	0.0089279	26.3541	4.96217	0.493443	0.0389499	0.370265	23.9321	0.0438726	0.0198263			5.56597	0.169977	0.130131	0.0050068	0.201461	0.0466416	0.280427	0.0436747	0.0038665	0.0054215	1.65094	0.0787355	0.0194476	0.0113796
5.57329	182.987	0.200778	1.25448	11.1961	0.656757	0.0368013	0.646607	0.0100839	0.0202227	0.0792284	0.310553	20.6445	0.232618	0.680057	0.273891	1.11749	0.341055	0.0038116	1.29096	0.307561	8.39071	6.5711	1.58274	1.44213	0.0087303	25.8292	4.85218	0.482522	0.0380879	0.362071	23.3855	0.0429017	0.0193875			5.57329	0.166215	0.127251	0.004896	0.197002	0.0456094	0.274221	0.0427081	0.003781	0.0053015	1.6144	0.076993	0.0190172	0.0111278
5.5806	181.723	0.196583	1.22827	10.9644	0.643037	0.0360324	0.633097	0.0098733	0.0198002	0.0775732	0.304065	20.203	0.227758	0.665849	0.268169	1.09414	0.33393	0.0037319	1.26398	0.301136	8.21612	6.4344	1.54967	1.412	0.0085479	25.3187	4.75075	0.472441	0.0372922	0.354506	22.8826	0.0420054	0.0189825			5.5806	0.162743	0.124592	0.0047937	0.192886	0.0446565	0.268492	0.0418159	0.003702	0.0051907	1.58067	0.0753845	0.0186199	0.0108953
5.58791	180.459	0.192389	1.20207	10.7327	0.629316	0.0352636	0.619588	0.0096626	0.0193777	0.075918	0.297577	19.7616	0.222898	0.651641	0.262447	1.0708	0.326804	0.0036523	1.237	0.29471	8.04153	6.29771	1.51659	1.38187	0.0083656	24.8083	4.64932	0.46236	0.0364964	0.346942	22.3798	0.0411091	0.0185775			5.58791	0.15927	0.121934	0.0046914	0.188771	0.0437037	0.262763	0.0409236	0.003623	0.00508	1.54693	0.073776	0.0182226	0.0106628
5.59523	179.194	0.188194	1.17586	10.501	0.615595	0.0344947	0.606078	0.0094519	0.0189553	0.0742628	0.29109	19.3202	0.218038	0.637433	0.256725	1.04745	0.319679	0.0035727	1.21002	0.288285	7.86694	6.16101	1.48351	1.35174	0.0081832	24.2978	4.54789	0.452279	0.0357007	0.339378	21.8769	0.0402127	0.0181724			5.59523	0.155798	0.119275	0.0045891	0.184655	0.0427508	0.257034	0.0400313	0.003544	0.0049692	1.51319	0.0721675	0.0178253	0.0104304
5.60254	177.907	0.184021	1.14979	10.2705	0.601945	0.0337298	0.592639	0.0092423	0.0185349	0.0726161	0.284635	18.8813	0.213204	0.623298	0.251032	1.02423	0.31259	0.0034934	1.18318	0.281892	7.6932	6.02498	1.45061	1.32177	0.0080017	23.7888	4.44698	0.442249	0.0349091	0.331852	21.3769	0.0393211	0.0177695			5.60254	0.152343	0.11663	0.0044874	0.180561	0.0418029	0.251335	0.0391437	0.0034654	0.004859	1.47963	0.0705673	0.01743	0.0101991
5.60986	176.272	0.18018	1.12579	10.0576	0.589379	0.0330258	0.580267	0.0090494	0.0181481	0.0711003	0.278694	18.4814	0.208753	0.610287	0.245792	1.00285	0.306065	0.0034205	1.15848	0.276008	7.53251	5.89922	1.42031	1.29418	0.0078347	23.3013	4.35418	0.433017	0.0341804	0.324925	20.9204	0.0385003	0.0173986			5.60986	0.149163	0.114196	0.0043937	0.176792	0.0409303	0.246089	0.0383266	0.0033931	0.0047576	1.44873	0.0690943	0.0170662	0.0099862
5.61717	174.637	0.176339	1.1018	9.84463	0.576814	0.0323217	0.567895	0.0088565	0.0177612	0.0695845	0.272752	18.0815	0.204303	0.597277	0.240553	0.981471	0.299539	0.0033476	1.13377	0.270124	7.37181	5.77346	1.39003	1.26659	0.0076677	22.8138	4.26138	0.423786	0.0334517	0.317998	20.464	0.0376795	0.0170276			5.61717	0.145983	0.111761	0.0043	0.173023	0.0400577	0.240843	0.0375096	0.0033207	0.0046562	1.41783	0.0676213	0.0167024	0.0097733
5.62448	173.001	0.172497	1.0778	9.63171	0.564249	0.0316176	0.555524	0.0086636	0.0173743	0.0680688	0.266811	17.6816	0.199853	0.584266	0.235313	0.960094	0.293014	0.0032747	1.10907	0.26424	7.21112	5.6477	1.35973	1.23901	0.0075006	22.3264	4.16857	0.414554	0.032723	0.311071	20.0075	0.0368588	0.0166567			5.62448	0.142803	0.109326	0.0042064	0.169254	0.0391851	0.235597	0.0366925	0.0032484	0.0045547	1.38694	0.0661483	0.0163386	0.0095604
5.6318	171.358	0.168666	1.05386	9.4193	0.551715	0.0309154	0.543184	0.0084711	0.0169884	0.0665568	0.260885	17.2828	0.195414	0.571288	0.230086	0.93877	0.286506	0.0032019	1.08443	0.25837	7.05082	5.52224	1.32952	1.21149	0.007334	21.8397	4.076	0.405345	0.0319962	0.304162	19.5523	0.0360401	0.0162867			5.6318	0.139631	0.106898	0.0041129	0.165494	0.0383148	0.230364	0.0358775	0.0031762	0.0044536	1.35612	0.064679	0.0159757	0.009348
5.63911	169.474	0.165147	1.03188	9.22343	0.540204	0.0302703	0.531849	0.0082944	0.0166339	0.0651681	0.255441	16.9203	0.191336	0.559366	0.225285	0.919184	0.280527	0.0031351	1.0618	0.25298	6.90315	5.4067	1.30177	1.18621	0.007181	21.3804	3.99102	0.396887	0.0313286	0.297815	19.1388	0.0352881	0.0159469			5.63911	0.136718	0.104668	0.0040271	0.162041	0.0375153	0.225557	0.0351289	0.00311	0.0043607	1.32781	0.0633294	0.0156423	0.009153
5.64643	167.59	0.161627	1.00989	9.02755	0.528692	0.0296252	0.520515	0.0081176	0.0162794	0.0637794	0.249998	16.5578	0.187259	0.547445	0.220484	0.899598	0.274549	0.0030683	1.03916	0.247588	6.75547	5.29117	1.27402	1.16093	0.007028	20.921	3.90605	0.388428	0.030661	0.291469	18.7253	0.0345361	0.0156071			5.64643	0.133804	0.102437	0.0039413	0.158588	0.0367158	0.220751	0.0343803	0.0030437	0.0042677	1.2995	0.0619799	0.015309	0.0089579
5.65374	165.706	0.158108	0.987906	8.83168	0.51718	0.0289802	0.509181	0.0079409	0.0159249	0.0623906	0.244555	16.1953	0.183182	0.535524	0.215684	0.880012	0.268571	0.0030015	1.01653	0.242198	6.6078	5.17563	1.24627	1.13566	0.006875	20.4616	3.82107	0.37997	0.0299934	0.285123	18.3118	0.0337841	0.0152673			5.65374	0.130891	0.100207	0.0038555	0.155135	0.0359164	0.215944	0.0336317	0.0029774	0.0041748	1.27119	0.0606303	0.0149756	0.0087629
5.66105	163.822	0.154589	0.96592	8.63581	0.505668	0.0283351	0.497846	0.0077641	0.0155705	0.0610019	0.239112	15.8328	0.179104	0.523603	0.210883	0.860425	0.262593	0.0029347	0.993899	0.236807	6.46013	5.06009	1.21852	1.11038	0.0067219	20.0022	3.73609	0.371512	0.0293258	0.278776	17.8983	0.0330321	0.0149274			5.66105	0.127977	0.0979762	0.0037697	0.151682	0.0351169	0.211138	0.0328831	0.0029111	0.0040819	1.24288	0.0592808	0.0146423	0.0085678
5.66837	161.705	0.151365	0.945781	8.4558	0.495123	0.0277442	0.487464	0.0076022	0.0152458	0.0597299	0.234125	15.5036	0.175369	0.512684	0.206485	0.842484	0.257117	0.0028735	0.973171	0.231869	6.3247	4.95413	1.19311	1.08723	0.0065818	19.5748	3.65827	0.363764	0.0287142	0.272963	17.5238	0.0323433	0.0146161			5.66837	0.125309	0.0959331	0.0036911	0.148519	0.0343846	0.206735	0.0321974	0.0028504	0.0039968	1.21696	0.0580446	0.014337	0.0083892
5.67568	159.587	0.148142	0.925645	8.27581	0.484579	0.0271535	0.477083	0.0074403	0.0149211	0.058458	0.22914	15.1746	0.171635	0.501766	0.202088	0.824545	0.251642	0.0028123	0.952446	0.226931	6.1893	4.84819	1.1677	1.06408	0.0064416	19.1473	3.58046	0.356017	0.0281028	0.26715	17.1493	0.0316546	0.0143049			5.67568	0.12264	0.0938903	0.0036125	0.145356	0.0336524	0.202333	0.0315118	0.0027897	0.0039116	1.19103	0.0568086	0.0140317	0.0082105
5.68299	157.47	0.144919	0.905508	8.09581	0.474036	0.0265627	0.466702	0.0072784	0.0145965	0.0571861	0.224155	14.8455	0.167901	0.490848	0.197691	0.806606	0.246167	0.0027511	0.931721	0.221994	6.05389	4.74225	1.14228	1.04093	0.0063014	18.7199	3.50264	0.348271	0.0274913	0.261338	16.7749	0.0309658	0.0139937			5.68299	0.119972	0.0918474	0.0035339	0.142194	0.0329203	0.197931	0.0308261	0.002729	0.0038265	1.16511	0.0555726	0.0137264	0.0080319
5.69031	155.352	0.141695	0.885372	7.91582	0.463492	0.0259719	0.456322	0.0071166	0.0142718	0.0559141	0.219169	14.5164	0.164166	0.47993	0.193295	0.788667	0.240692	0.0026899	0.910996	0.217056	5.91848	4.63631	1.11687	1.01778	0.0061613	18.2925	3.42483	0.340524	0.0268799	0.255525	16.4004	0.0302771	0.0136824			5.69031	0.117304	0.0898046	0.0034553	0.139031	0.0321881	0.193528	0.0301405	0.0026683	0.0037414	1.13918	0.0543365	0.0134211	0.0078532
5.69762	153.024	0.138734	0.866872	7.75012	0.453806	0.0254291	0.446786	0.0069678	0.0139736	0.0547457	0.214589	14.2158	0.160736	0.4699	0.189255	0.772188	0.235662	0.0026337	0.891958	0.21252	5.79412	4.53899	1.09353	0.996511	0.0060325	17.8978	3.35335	0.333408	0.0263182	0.250186	16.0595	0.0296444	0.0133965			5.69762	0.114852	0.087928	0.0033831	0.136125	0.0315154	0.189484	0.0295107	0.0026126	0.0036632	1.11537	0.0532011	0.0131406	0.0076891
5.70494	150.69	0.135782	0.848429	7.5849	0.444149	0.024888	0.437278	0.0068196	0.0136763	0.0535808	0.210023	13.9161	0.157315	0.4599	0.185228	0.755757	0.230647	0.0025777	0.872978	0.207998	5.67014	4.44196	1.07026	0.975307	0.0059042	17.5042	3.28208	0.326313	0.0257581	0.244862	15.7197	0.0290136	0.0131114			5.70494	0.112408	0.0860569	0.0033111	0.133229	0.0308448	0.185452	0.0288827	0.002557	0.0035853	1.09163	0.052069	0.012861	0.0075255
5.71225	148.355	0.13283	0.829985	7.41969	0.434492	0.0243469	0.427771	0.0066713	0.0133789	0.0524158	0.205457	13.6164	0.153895	0.449901	0.181201	0.739327	0.225633	0.0025216	0.853998	0.203476	5.54615	4.34492	1.04699	0.954104	0.0057758	17.1106	3.21081	0.319218	0.0251981	0.239539	15.3799	0.0283828	0.0128264			5.71225	0.109964	0.0841859	0.0032391	0.130332	0.0301742	0.18142	0.0282548	0.0025014	0.0035073	1.06789	0.0509369	0.0125814	0.0073619
5.71957	146.021	0.129878	0.811542	7.25447	0.424836	0.0238058	0.418263	0.006523	0.0130816	0.0512509	0.20089	13.3167	0.150475	0.439901	0.177174	0.722897	0.220618	0.0024656	0.835018	0.198954	5.42217	4.24789	1.02371	0.9329	0.0056474	16.717	3.13954	0.312123	0.0246381	0.234215	15.0402	0.027752	0.0125413			5.71957	0.10752	0.0823149	0.0031671	0.127436	0.0295035	0.177388	0.0276268	0.0024458	0.0034294	1.04415	0.0498048	0.0123018	0.0071983
5.72688	143.5	0.127158	0.794547	7.10209	0.415938	0.0233072	0.409504	0.0063864	0.0128076	0.0501776	0.196684	13.0412	0.147323	0.430688	0.173463	0.707758	0.215998	0.002414	0.817532	0.194787	5.30806	4.15857	1.00228	0.913364	0.0055292	16.3551	3.07386	0.305586	0.0241221	0.22931	14.7287	0.0271708	0.0122787			5.72688	0.105269	0.080591	0.0031008	0.124767	0.0288857	0.173673	0.0270482	0.0023946	0.0033576	1.02228	0.0487618	0.0120441	0.0070475
5.73419	140.966	0.124454	0.777652	6.95059	0.407093	0.0228116	0.400795	0.0062506	0.0125353	0.0491105	0.192501	12.7674	0.14419	0.421529	0.169774	0.692708	0.211405	0.0023626	0.800148	0.190645	5.19464	4.06977	0.980962	0.893941	0.0054116	15.9955	3.00856	0.299088	0.0236091	0.224434	14.4192	0.026593	0.0120176			5.73419	0.10303	0.0788772	0.0030348	0.122113	0.0282714	0.16998	0.026473	0.0023437	0.0032862	1.00053	0.0477248	0.011788	0.0068977
5.74151	138.433	0.12175	0.760757	6.79909	0.398248	0.022316	0.392087	0.0061148	0.0122629	0.0480435	0.188319	12.4936	0.141057	0.41237	0.166086	0.677658	0.206812	0.0023113	0.782764	0.186503	5.08121	3.98098	0.959648	0.874519	0.005294	15.6358	2.94326	0.292589	0.0230962	0.219557	14.1097	0.0260152	0.0117564			5.74151	0.100791	0.0771634	0.0029689	0.11946	0.0276572	0.166287	0.0258978	0.0022927	0.0032148	0.978792	0.0466879	0.0115319	0.0067478
5.74882	135.899	0.119046	0.743862	6.64758	0.389403	0.0218203	0.383379	0.005979	0.0119905	0.0469765	0.184136	12.2197	0.137925	0.403211	0.162397	0.662608	0.202218	0.00226	0.765381	0.182361	4.96779	3.89218	0.938335	0.855097	0.0051764	15.2762	2.87796	0.28609	0.0225832	0.214681	13.8002	0.0254374	0.0114953			5.74882	0.0985528	0.0754496	0.002903	0.116807	0.0270429	0.162594	0.0253226	0.0022418	0.0031434	0.957049	0.045651	0.0112758	0.0065979
5.75613	133.202	0.116547	0.728251	6.50758	0.381231	0.0213624	0.375333	0.0058535	0.0117389	0.0459906	0.180272	11.9665	0.13503	0.394749	0.158989	0.648702	0.197974	0.0022125	0.749319	0.178534	4.86315	3.81024	0.918643	0.837152	0.0050678	14.9461	2.81761	0.280086	0.0221093	0.210176	13.5146	0.0249036	0.0112541			5.75613	0.0964846	0.0738662	0.002842	0.114356	0.0264754	0.159181	0.0247912	0.0021948	0.0030774	0.936963	0.0446929	0.0110391	0.0064595
5.76345	130.487	0.114071	0.712776	6.36879	0.37313	0.0209084	0.367357	0.0057291	0.0114894	0.0450133	0.176441	11.7154	0.13216	0.38636	0.15561	0.634917	0.193768	0.0021655	0.733398	0.17474	4.75944	3.72901	0.899122	0.819362	0.0049601	14.6192	2.75777	0.274134	0.0216394	0.205709	13.2314	0.0243744	0.0110149			5.76345	0.0944342	0.0722965	0.0027816	0.111925	0.0259127	0.155799	0.0242644	0.0021481	0.003012	0.917051	0.0437432	0.0108045	0.0063222
5.77076	127.772	0.111594	0.6973	6.22999	0.365028	0.0204545	0.359381	0.0056047	0.01124	0.044036	0.17261	11.4643	0.129291	0.377971	0.152231	0.621132	0.18956	0.0021185	0.717476	0.170946	4.65573	3.64779	0.879602	0.801573	0.0048524	14.2923	2.69794	0.268182	0.0211696	0.201243	12.9482	0.0238451	0.0107758			5.77076	0.0923838	0.0707268	0.0027212	0.109495	0.0253501	0.152416	0.0237376	0.0021015	0.0029466	0.89714	0.0427934	0.0105699	0.0061849
5.77808	125.058	0.109117	0.681825	6.0912	0.356927	0.0200005	0.351405	0.0054803	0.0109905	0.0430586	0.168779	11.2133	0.126421	0.369582	0.148853	0.607347	0.185354	0.0020715	0.701554	0.167152	4.55202	3.56657	0.860081	0.783783	0.0047447	13.9654	2.63811	0.26223	0.0206998	0.196777	12.6651	0.0233159	0.0105366			5.77808	0.0903335	0.0691571	0.0026608	0.107065	0.0247875	0.149033	0.0232107	0.0020548	0.0028812	0.877228	0.0418437	0.0103354	0.0060477
5.78539	122.417	0.106822	0.667485	5.96265	0.34942	0.0195798	0.344014	0.0053651	0.0107594	0.042153	0.165229	10.9798	0.123762	0.361809	0.145722	0.594573	0.181455	0.0020279	0.6868	0.163636	4.45607	3.4914	0.841993	0.767298	0.0046449	13.6652	2.58264	0.256715	0.0202644	0.192638	12.402	0.0228255	0.010315			5.78539	0.0884336	0.0677026	0.0026049	0.104813	0.0242661	0.145899	0.0227225	0.0020116	0.0028206	0.858778	0.0409636	0.010118	0.0059205
5.79271	119.787	0.104553	0.653309	5.83558	0.341999	0.019164	0.336708	0.0052511	0.0105309	0.0412577	0.16172	10.7489	0.121134	0.354125	0.142627	0.581945	0.177601	0.0019848	0.672216	0.160161	4.36124	3.41711	0.824113	0.751002	0.0045463	13.3689	2.52781	0.251263	0.019834	0.188547	12.1419	0.0223408	0.0100959			5.79271	0.0865554	0.0662647	0.0025496	0.102587	0.0237508	0.1428	0.02224	0.0019689	0.0027607	0.840541	0.0400936	0.0099031	0.0057947
5.80002	117.157	0.102285	0.639133	5.70852	0.334578	0.0187482	0.329402	0.0051372	0.0103024	0.0403625	0.158211	10.518	0.118506	0.346441	0.139533	0.569317	0.173748	0.0019418	0.657632	0.156686	4.26642	3.34282	0.806233	0.734707	0.0044476	13.0726	2.47298	0.245811	0.0194036	0.184456	11.8818	0.021856	0.0098769			5.80002	0.0846773	0.0648269	0.0024942	0.100361	0.0232354	0.139701	0.0217574	0.0019262	0.0027008	0.822303	0.0392236	0.0096882	0.005669
5.80733	114.527	0.100016	0.624957	5.58145	0.327157	0.0183323	0.322096	0.0050233	0.0100738	0.0394672	0.154702	10.2872	0.115877	0.338757	0.136438	0.55669	0.169894	0.0018987	0.643047	0.15321	4.17159	3.26853	0.788353	0.718411	0.004349	12.7763	2.41815	0.240359	0.0189733	0.180365	11.6216	0.0213712	0.0096578			5.80733	0.0827992	0.063389	0.0024389	0.0981352	0.0227201	0.136603	0.0212748	0.0018835	0.0026409	0.804066	0.0383536	0.0094733	0.0055433
5.81465	111.691	0.097908	0.611784	5.46349	0.320261	0.0179459	0.315307	0.0049174	0.0098615	0.0386353	0.151441	10.0718	0.113435	0.331617	0.133562	0.544956	0.166313	0.0018587	0.629495	0.149981	4.0836	3.19958	0.771739	0.703268	0.0042573	12.5036	2.36719	0.235293	0.0185734	0.176563	11.3788	0.0209208	0.0094542			5.81465	0.081054	0.0620529	0.0023875	0.0960668	0.0222412	0.133723	0.0208264	0.0018438	0.0025852	0.78712	0.0375452	0.0092737	0.0054264
5.82196	108.817	0.0958301	0.598799	5.34723	0.313464	0.0175651	0.308615	0.004813	0.0096522	0.0378154	0.148227	9.85926	0.111027	0.324579	0.130727	0.53339	0.162783	0.0018192	0.616136	0.146798	3.99689	3.13163	0.755362	0.688342	0.004167	12.2354	2.31695	0.230299	0.0181792	0.172816	11.1393	0.0204767	0.0092536			5.82196	0.0793337	0.060736	0.0023368	0.0940279	0.0217691	0.130885	0.0203844	0.0018046	0.0025304	0.770417	0.0367484	0.0090768	0.0053113
5.82928	105.942	0.0937521	0.585814	5.23097	0.306667	0.0171842	0.301924	0.0047087	0.0094429	0.0369954	0.145013	9.64676	0.10862	0.317541	0.127892	0.521824	0.159254	0.0017798	0.602777	0.143615	3.91018	3.06367	0.738985	0.673416	0.0040766	11.9672	2.26671	0.225305	0.017785	0.169068	10.8998	0.0200327	0.0090529			5.82928	0.0776134	0.059419	0.0022862	0.0919891	0.0212971	0.128047	0.0199424	0.0017655	0.0024755	0.753714	0.0359515	0.00888	0.0051961
5.83659	103.068	0.0916741	0.572829	5.11471	0.29987	0.0168033	0.295232	0.0046043	0.0092336	0.0361755	0.141798	9.43426	0.106212	0.310503	0.125058	0.510258	0.155724	0.0017403	0.589419	0.140432	3.82346	2.99572	0.722608	0.65849	0.0039862	11.6989	2.21647	0.220312	0.0173908	0.165321	10.6603	0.0195887	0.0088523			5.83659	0.0758931	0.058102	0.0022355	0.0899502	0.0208251	0.125209	0.0195004	0.0017264	0.0024206	0.73701	0.0351547	0.0086832	0.0050809
5.8439	99.9716	0.0897378	0.560729	5.00649	0.293536	0.0164484	0.288996	0.004507	0.0090386	0.0354114	0.138803	9.23558	0.103969	0.303944	0.122416	0.49948	0.152435	0.0017036	0.57697	0.137465	3.74274	2.93246	0.707346	0.644581	0.003902	11.4511	2.16964	0.215659	0.0170235	0.161829	10.4361	0.019175	0.0086653			5.8439	0.0742901	0.0568748	0.0021883	0.0880503	0.0203852	0.122564	0.0190885	0.0016899	0.0023695	0.721445	0.0344122	0.0084998	0.0049736
5.85122	96.8238	0.0878345	0.548836	4.90014	0.28731	0.0160995	0.282867	0.0044114	0.0088469	0.0346603	0.135859	9.04012	0.101764	0.297498	0.11982	0.488886	0.149202	0.0016675	0.564734	0.13455	3.66342	2.87029	0.692346	0.63091	0.0038193	11.2081	2.12361	0.211085	0.0166624	0.158397	10.2155	0.0187683	0.0084815			5.85122	0.0727145	0.0556685	0.0021419	0.0861828	0.0199529	0.119965	0.0186836	0.0016541	0.0023193	0.706147	0.0336823	0.0083195	0.0048681
5.85853	93.6759	0.0859313	0.536942	4.7938	0.281085	0.0157507	0.276738	0.0043159	0.0086552	0.0339093	0.132916	8.84466	0.0995586	0.291052	0.117223	0.478293	0.145969	0.0016313	0.552499	0.131634	3.58409	2.80812	0.677345	0.617239	0.0037365	10.9651	2.07759	0.206511	0.0163014	0.154965	9.99495	0.0183616	0.0082977			5.85853	0.0711389	0.0544623	0.0020955	0.0843153	0.0195205	0.117365	0.0182788	0.0016182	0.002269	0.690848	0.0329525	0.0081392	0.0047626
5.86585	90.5281	0.084028	0.525049	4.68745	0.274859	0.0154018	0.270608	0.0042203	0.0084635	0.0331582	0.129972	8.6492	0.0973535	0.284606	0.114627	0.467699	0.142736	0.0015952	0.540263	0.128719	3.50477	2.74595	0.662345	0.603568	0.0036538	10.7221	2.03156	0.201937	0.0159403	0.151532	9.77436	0.017955	0.008114			5.86585	0.0695632	0.053256	0.002049	0.0824479	0.0190882	0.114766	0.0178739	0.0015824	0.0022187	0.675549	0.0322226	0.007959	0.0046571
5.87316	88.0144	0.0822495	0.513935	4.58817	0.269042	0.0150758	0.264881	0.0041309	0.0082844	0.0324564	0.127221	8.4661	0.095293	0.278582	0.112201	0.457799	0.139715	0.0015614	0.528829	0.125994	3.43068	2.68789	0.648327	0.590792	0.0035764	10.4964	1.98855	0.197663	0.0156029	0.148325	9.56758	0.0175749	0.0079422			5.87316	0.0680909	0.0521288	0.0020057	0.0807028	0.0186841	0.112337	0.0174956	0.0015489	0.0021718	0.661253	0.0315406	0.0077905	0.0045586
5.88047	85.6803	0.0805064	0.503043	4.49087	0.26334	0.0147563	0.259267	0.0040434	0.0081088	0.0317685	0.124525	8.2865	0.0932734	0.272678	0.109823	0.448097	0.136754	0.0015283	0.517621	0.123324	3.35808	2.63098	0.634588	0.578271	0.0035006	10.2756	1.94639	0.193474	0.0152722	0.145181	9.36471	0.0172024	0.0077739			5.88047	0.0666478	0.051024	0.0019632	0.0789924	0.0182882	0.109956	0.0171248	0.0015161	0.0021258	0.64724	0.0308722	0.0076254	0.004462
5.88779	83.3463	0.0787632	0.49215	4.39359	0.257638	0.0144368	0.253654	0.0039558	0.0079332	0.0310807	0.121828	8.1069	0.0912538	0.266774	0.107445	0.438394	0.133793	0.0014952	0.506414	0.120654	3.28549	2.57408	0.620848	0.56575	0.0034248	10.0548	1.90422	0.189285	0.0149416	0.142038	9.16185	0.01683	0.0076056			5.88779	0.0652047	0.0499193	0.0019207	0.0772821	0.0178922	0.107575	0.016754	0.0014832	0.0020797	0.633228	0.0302037	0.0074603	0.0043653
5.8951	81.0122	0.07702	0.481257	4.2963	0.251936	0.0141173	0.24804	0.0038683	0.0077576	0.0303928	0.119132	7.9273	0.0892342	0.26087	0.105067	0.428691	0.130832	0.0014622	0.495207	0.117984	3.21289	2.51718	0.607109	0.553228	0.003349	9.83406	1.86206	0.185096	0.0146109	0.138894	8.95898	0.0164575	0.0074372			5.8951	0.0637616	0.0488145	0.0018781	0.0755717	0.0174962	0.105194	0.0163833	0.0014504	0.0020337	0.619216	0.0295352	0.0072952	0.0042687
5.90242	78.598	0.0753864	0.471049	4.20518	0.246592	0.0138179	0.242779	0.0037862	0.0075931	0.0297481	0.116605	7.75875	0.0873415	0.255337	0.102839	0.419598	0.128057	0.0014311	0.484703	0.115481	3.14486	2.46386	0.594233	0.541493	0.003278	9.62778	1.82255	0.18117	0.014301	0.135948	8.76856	0.0161084	0.0072795			5.90242	0.0624092	0.0477791	0.0018383	0.0739687	0.0171251	0.102963	0.0160357	0.0014196	0.0019906	0.606084	0.0289088	0.0071404	0.0041782
5.90973	76.1568	0.0737896	0.461071	4.11614	0.241369	0.0135252	0.237637	0.003706	0.0074322	0.029118	0.114135	7.59391	0.0854914	0.249928	0.10066	0.41071	0.125344	0.0014008	0.474436	0.113035	3.07837	2.41175	0.581646	0.530023	0.0032086	9.42639	1.78393	0.177332	0.013998	0.133069	8.58234	0.0157672	0.0071253			5.90973	0.0610873	0.046767	0.0017994	0.0724019	0.0167623	0.100782	0.0156961	0.0013896	0.0019484	0.593247	0.0282964	0.0069892	0.0040897
5.91704	73.7156	0.0721928	0.451092	4.0271	0.236146	0.0132325	0.232494	0.0036258	0.0072714	0.0284879	0.111665	7.42907	0.0836414	0.24452	0.0984821	0.401822	0.122632	0.0013705	0.46417	0.110589	3.01188	2.35964	0.56906	0.518553	0.0031391	9.225	1.74531	0.173495	0.0136951	0.130189	8.39611	0.015426	0.0069711			5.91704	0.0597653	0.0457549	0.0017604	0.0708351	0.0163996	0.0986012	0.0153564	0.0013595	0.0019062	0.580411	0.0276841	0.006838	0.0040012
5.92436	71.2743	0.070596	0.441114	3.93806	0.230923	0.0129398	0.227352	0.0035456	0.0071106	0.0278578	0.109195	7.26422	0.0817913	0.239112	0.0963038	0.392934	0.119919	0.0013402	0.453903	0.108143	2.94539	2.30753	0.556474	0.507083	0.0030697	9.0236	1.70669	0.169657	0.0133922	0.127309	8.20988	0.0150848	0.0068169			5.92436	0.0584434	0.0447429	0.0017215	0.0692683	0.0160369	0.0964203	0.0150167	0.0013294	0.0018641	0.567574	0.0270717	0.0066867	0.0039127
5.93167	69.7502	0.0690954	0.431738	3.85441	0.226015	0.0126648	0.222519	0.0034703	0.0069594	0.0272656	0.106874	7.10925	0.0800528	0.23403	0.0942568	0.384582	0.11737	0.0013117	0.444255	0.105844	2.8829	2.25855	0.544646	0.496305	0.0030045	8.83441	1.6704	0.166051	0.0131076	0.124604	8.03483	0.0147642	0.006672			5.93167	0.0572012	0.0437919	0.0016849	0.067796	0.015696	0.0943708	0.0146975	0.0013012	0.0018244	0.555511	0.0264963	0.0065446	0.0038295
5.93898	68.5884	0.0676329	0.422599	3.77291	0.221231	0.0123967	0.217809	0.0033968	0.0068121	0.0266885	0.104612	6.95817	0.0783584	0.229076	0.0922617	0.376441	0.114886	0.0012839	0.434852	0.103604	2.82199	2.21082	0.533118	0.4858	0.0029409	8.65003	1.63503	0.162537	0.0128301	0.121966	7.86418	0.0144517	0.0065308			5.93898	0.0559904	0.0428649	0.0016492	0.0663611	0.0153638	0.0923733	0.0143865	0.0012736	0.0017858	0.543754	0.0259355	0.0064061	0.0037485
5.9463	67.4266	0.0661704	0.413461	3.6914	0.216447	0.0121286	0.213099	0.0033234	0.0066648	0.0261114	0.10235	6.8071	0.0766639	0.224123	0.0902667	0.368301	0.112402	0.0012562	0.425448	0.101363	2.76108	2.16309	0.52159	0.475295	0.0028773	8.46565	1.59966	0.159022	0.0125527	0.119329	7.69354	0.0141391	0.0063896			5.9463	0.0547797	0.041938	0.0016136	0.0649261	0.0150315	0.0903758	0.0140754	0.0012461	0.0017472	0.531996	0.0253747	0.0062675	0.0036674
5.95362	66.2647	0.0647079	0.404322	3.60989	0.211663	0.0118606	0.208389	0.0032499	0.0065175	0.0255343	0.100088	6.65602	0.0749695	0.219169	0.0882716	0.360161	0.109918	0.0012284	0.416045	0.0991232	2.70017	2.11535	0.510061	0.46479	0.0028137	8.28127	1.56429	0.155508	0.0122752	0.116691	7.5229	0.0138266	0.0062483			5.95362	0.053569	0.0410111	0.0015779	0.0634911	0.0146993	0.0883783	0.0137643	0.0012186	0.0017086	0.520239	0.0248138	0.006129	0.0035863
5.96093	65.031	0.0633296	0.395709	3.53308	0.207154	0.0116079	0.20395	0.0031807	0.0063787	0.0249904	0.0979557	6.51366	0.0733725	0.2145	0.0863912	0.352489	0.107576	0.0012023	0.407182	0.0970117	2.64275	2.07035	0.499196	0.454889	0.0027537	8.10717	1.53095	0.152195	0.0120138	0.114205	7.36211	0.0135321	0.0061152			5.96093	0.0524279	0.0401375	0.0015443	0.0621387	0.0143862	0.0864957	0.0134711	0.0011926	0.0016722	0.509158	0.0242853	0.0059984	0.0035099
5.96824	63.7642	0.0619898	0.387338	3.45843	0.202772	0.0113623	0.199636	0.0031134	0.0062437	0.0244617	0.0958834	6.3753	0.0718203	0.209962	0.0845635	0.345031	0.1053	0.0011768	0.398567	0.0949593	2.58692	2.02661	0.488635	0.445265	0.0026955	7.9378	1.49856	0.148975	0.0117596	0.111789	7.20584	0.0132458	0.0059859			5.96824	0.0513187	0.0392883	0.0015116	0.0608241	0.0140818	0.0846658	0.0131861	0.0011674	0.0016368	0.498386	0.0237715	0.0058715	0.0034357
5.97556	62.4974	0.06065	0.378966	3.38377	0.198389	0.0111168	0.195321	0.0030461	0.0061088	0.023933	0.0938112	6.23695	0.070268	0.205425	0.0827358	0.337574	0.103024	0.0011514	0.389953	0.0929069	2.53109	1.98286	0.478074	0.435641	0.0026372	7.76842	1.46616	0.145756	0.0115054	0.109373	7.04957	0.0129595	0.0058565			5.97556	0.0502095	0.0384392	0.001479	0.0595095	0.0137775	0.0828359	0.0129011	0.0011421	0.0016014	0.487615	0.0232577	0.0057446	0.0033614
5.98287	61.2306	0.0593102	0.370594	3.30912	0.194007	0.0108712	0.191006	0.0029788	0.0059738	0.0234043	0.0917389	6.09859	0.0687158	0.200887	0.0809081	0.330117	0.100749	0.0011259	0.381338	0.0908545	2.47526	1.93912	0.467513	0.426018	0.002579	7.59904	1.43376	0.142536	0.0112513	0.106957	6.8933	0.0126733	0.0057271			5.98287	0.0491004	0.0375901	0.0014463	0.0581949	0.0134732	0.0810061	0.0126161	0.0011169	0.0015661	0.476843	0.0227439	0.0056177	0.0032872
5.99019	60.053	0.058041	0.362664	3.23839	0.189855	0.0106385	0.186919	0.0029151	0.005846	0.0229035	0.0897757	5.96761	0.0672453	0.196588	0.0791767	0.323053	0.0985924	0.0011019	0.373177	0.0889103	2.42236	1.89766	0.457508	0.416901	0.0025238	7.43808	1.40307	0.139486	0.0110105	0.104668	6.74533	0.0124021	0.0056046			5.99019	0.0480497	0.0367857	0.0014153	0.0569496	0.0131848	0.0792726	0.0123461	0.001093	0.0015326	0.466639	0.0222572	0.0054975	0.0032168
5.9975	58.9227	0.0568091	0.354966	3.16974	0.185825	0.0104128	0.182952	0.0028532	0.0057219	0.0224173	0.0878703	5.84052	0.0658181	0.192415	0.0774963	0.316196	0.0964998	0.0010785	0.365256	0.0870232	2.37099	1.85742	0.447798	0.408053	0.0024702	7.28156	1.37329	0.136525	0.0107768	0.102447	6.60174	0.0121388	0.0054856			5.9975	0.0470299	0.0360049	0.0013853	0.0557408	0.012905	0.0775901	0.0120841	0.0010698	0.0015	0.456735	0.0217848	0.0053808	0.0031486
6.00481	57.7923	0.0555772	0.347269	3.10109	0.181796	0.010187	0.178984	0.0027913	0.0055979	0.0219312	0.0859648	5.71344	0.0643909	0.188243	0.0758158	0.309339	0.0944072	0.0010551	0.357336	0.0851362	2.31963	1.81718	0.438087	0.399204	0.0024166	7.12504	1.34351	0.133565	0.0105431	0.100225	6.45815	0.0118756	0.0053667			6.00481	0.0460101	0.0352241	0.0013553	0.0545321	0.0126251	0.0759076	0.011822	0.0010466	0.0014675	0.44683	0.0213124	0.0052642	0.0030803
6.01213	56.662	0.0543453	0.339572	3.03244	0.177766	0.0099612	0.175017	0.0027295	0.0054738	0.0214451	0.0840594	5.58636	0.0629637	0.184071	0.0741353	0.302483	0.0923146	0.0010317	0.349415	0.0832491	2.26826	1.77694	0.428377	0.390356	0.0023631	6.96852	1.31372	0.130604	0.0103094	0.0980036	6.31457	0.0116124	0.0052477			6.01213	0.0449903	0.0344434	0.0013252	0.0533234	0.0123453	0.0742251	0.01156	0.0010234	0.001435	0.436926	0.02084	0.0051475	0.003012
6.01944	55.6146	0.0531698	0.332226	2.96692	0.173921	0.0097457	0.171231	0.0026704	0.0053554	0.0209812	0.082241	5.46519	0.0616017	0.180089	0.0725317	0.29594	0.0903177	0.0010094	0.341856	0.0814483	2.21922	1.73852	0.41911	0.381912	0.002312	6.81864	1.2853	0.127779	0.0100864	0.0958836	6.1776	0.0113612	0.0051342			6.01944	0.044017	0.0336983	0.0012966	0.0521699	0.0120783	0.0726195	0.0113099	0.0010013	0.0014039	0.427474	0.0203892	0.0050361	0.0029469
6.02675	54.6176	0.0520283	0.325094	2.90328	0.170187	0.0095365	0.167555	0.0026131	0.0052404	0.0205308	0.0804755	5.3476	0.0602792	0.176223	0.0709746	0.289587	0.0883788	0.0009877	0.334517	0.0796998	2.1716	1.70121	0.410112	0.373713	0.0022623	6.67279	1.25771	0.125036	0.0098699	0.0938253	6.04466	0.0111173	0.005024			6.02675	0.0430721	0.0329749	0.0012687	0.0510499	0.011819	0.0710605	0.0110671	0.0009798	0.0013738	0.418297	0.0199515	0.004928	0.0028836
6.03407	53.6205	0.0508869	0.317962	2.83965	0.166454	0.0093272	0.163879	0.0025558	0.0051254	0.0200804	0.07871	5.23001	0.0589568	0.172357	0.0694176	0.283233	0.0864399	0.000966	0.327178	0.0779513	2.12398	1.66391	0.401114	0.365514	0.0022127	6.52693	1.23012	0.122292	0.0096533	0.0917669	5.91172	0.0108734	0.0049138			6.03407	0.0421272	0.0322515	0.0012409	0.04993	0.0115597	0.0695015	0.0108243	0.0009583	0.0013437	0.40912	0.0195138	0.0048199	0.0028203
6.04138	52.6234	0.0497454	0.31083	2.77602	0.16272	0.009118	0.160203	0.0024984	0.0050105	0.01963	0.0769445	5.11242	0.0576343	0.16849	0.0678605	0.27688	0.084501	0.0009444	0.319839	0.0762027	2.07635	1.6266	0.392117	0.357316	0.0021631	6.38107	1.20252	0.119549	0.0094368	0.0897085	5.77877	0.0106295	0.0048035			6.04138	0.0411822	0.0315281	0.0012131	0.04881	0.0113004	0.0679425	0.0105815	0.0009368	0.0013135	0.399943	0.0190761	0.0047118	0.0027571
6.0487	51.6295	0.0486482	0.303974	2.71484	0.159131	0.0089169	0.15667	0.0024433	0.0049	0.019197	0.0752473	4.99948	0.0563631	0.164774	0.0663638	0.270773	0.0826372	0.0009235	0.312784	0.074522	2.03056	1.59073	0.383468	0.349434	0.0021154	6.24051	1.176	0.116913	0.0092287	0.0877298	5.65105	0.010395	0.0046976			6.0487	0.0402739	0.0308327	0.0011863	0.0477334	0.0110511	0.0664439	0.0103482	0.0009161	0.0012845	0.391121	0.0186553	0.0046079	0.0026963
6.05601	50.6377	0.0475815	0.297309	2.65535	0.155642	0.0087214	0.153235	0.0023898	0.0047925	0.0187761	0.0735974	4.88974	0.0551273	0.161161	0.0649086	0.264836	0.0808252	0.0009033	0.305926	0.072888	1.98603	1.55585	0.375059	0.341773	0.002069	6.1036	1.15022	0.114349	0.0090263	0.0858062	5.52693	0.0101671	0.0045946			6.05601	0.0393908	0.0301566	0.0011603	0.0466868	0.0108088	0.064987	0.0101213	0.000896	0.0012564	0.382545	0.0182463	0.0045068	0.0026371
6.06332	49.6459	0.0465149	0.290644	2.59586	0.152152	0.0085259	0.149799	0.0023362	0.0046851	0.0183552	0.0719475	4.78	0.0538914	0.157548	0.0634535	0.258899	0.0790133	0.000883	0.299067	0.071254	1.9415	1.52097	0.366651	0.334111	0.0020226	5.96669	1.12443	0.111786	0.008824	0.0838826	5.40282	0.0099392	0.0044916			6.06332	0.0385077	0.0294806	0.0011343	0.0456402	0.0105665	0.0635302	0.0098944	0.0008759	0.0012282	0.373969	0.0178373	0.0044058	0.002578
6.07064	48.6542	0.0454482	0.28398	2.53637	0.148663	0.0083304	0.146364	0.0022826	0.0045776	0.0179342	0.0702976	4.67025	0.0526556	0.153936	0.0619983	0.252962	0.0772013	0.0008628	0.292209	0.0696201	1.89697	1.48609	0.358243	0.326449	0.0019762	5.82978	1.09865	0.109222	0.0086216	0.0819589	5.2787	0.0097113	0.0043886			6.07064	0.0376247	0.0288045	0.0011083	0.0445935	0.0103242	0.0620733	0.0096675	0.0008559	0.0012001	0.365392	0.0174282	0.0043048	0.0025189
6.07795	47.6678	0.0444174	0.277539	2.47887	0.145291	0.0081414	0.143044	0.0022308	0.0044738	0.0175275	0.0687032	4.56427	0.0514614	0.150444	0.0605921	0.247225	0.0754503	0.0008432	0.285581	0.068041	1.85393	1.45237	0.350117	0.319045	0.0019314	5.69732	1.07373	0.106745	0.0084261	0.0801001	5.15883	0.009491	0.0042891			6.07795	0.0367713	0.0281512	0.0010831	0.0435821	0.01009	0.0606654	0.0094482	0.0008364	0.0011728	0.357105	0.0170329	0.0042071	0.0024618
6.08526	46.6857	0.0434148	0.271274	2.42293	0.142012	0.0079577	0.139815	0.0021805	0.0043728	0.0171318	0.0671524	4.46124	0.0502997	0.147048	0.0592244	0.241645	0.0737472	0.0008242	0.279135	0.0665052	1.81207	1.41958	0.342214	0.311843	0.0018878	5.56836	1.0495	0.104335	0.0082359	0.078292	5.0423	0.0092768	0.0041922			6.08526	0.0359413	0.0275158	0.0010587	0.0425984	0.0098623	0.0592961	0.0092349	0.0008176	0.0011464	0.349043	0.0166485	0.0041122	0.0024062
6.09258	45.7037	0.0424122	0.26501	2.36699	0.138732	0.0077739	0.136586	0.0021301	0.0042718	0.0167362	0.0656016	4.35821	0.0491381	0.143652	0.0578567	0.236064	0.0720441	0.0008052	0.272688	0.0649693	1.7702	1.38679	0.334311	0.304642	0.0018442	5.43939	1.02526	0.101926	0.0080457	0.076484	4.92577	0.0090625	0.0040954			6.09258	0.0351112	0.0268803	0.0010342	0.0416146	0.0096345	0.0579267	0.0090217	0.0007987	0.0011199	0.340982	0.016264	0.0040172	0.0023506
6.09989	44.7216	0.0414096	0.258745	2.31105	0.135453	0.0075901	0.133358	0.0020798	0.0041709	0.0163406	0.0640508	4.25518	0.0479765	0.140256	0.056489	0.230484	0.070341	0.0007861	0.266242	0.0634334	1.72833	1.35399	0.326407	0.29744	0.0018006	5.31043	1.00103	0.0995162	0.0078555	0.0746759	4.80923	0.0088483	0.0039986			6.09989	0.0342812	0.0262449	0.0010098	0.0406309	0.0094068	0.0565574	0.0088084	0.0007798	0.0010934	0.332921	0.0158795	0.0039222	0.0022951
6.10721	43.7071	0.0404368	0.252667	2.25676	0.132271	0.0074118	0.130225	0.0020309	0.0040729	0.0159567	0.0625461	4.15525	0.0468494	0.136961	0.055162	0.225069	0.0686885	0.0007677	0.259987	0.0619432	1.68771	1.32217	0.318739	0.290452	0.0017583	5.18527	0.977515	0.0971783	0.0076709	0.0729216	4.69622	0.0086404	0.0039047			6.10721	0.0334759	0.0256283	0.0009861	0.0396764	0.0091858	0.0552287	0.0086014	0.0007615	0.0010677	0.3251	0.0155065	0.0038301	0.0022412
6.11452	42.6637	0.0394905	0.246754	2.20395	0.129175	0.0072384	0.127177	0.0019834	0.0039776	0.0155833	0.0610824	4.05809	0.0457531	0.133756	0.0538711	0.219802	0.0670812	0.0007497	0.253903	0.0604937	1.64819	1.29122	0.31128	0.283656	0.0017172	5.0635	0.954644	0.0949043	0.0074914	0.0712152	4.58634	0.0084382	0.0038133			6.11452	0.0326925	0.0250286	0.000963	0.0387479	0.0089708	0.0539363	0.0084002	0.0007437	0.0010427	0.317492	0.0151436	0.0037405	0.0021887
6.12183	41.6203	0.0385443	0.240841	2.15114	0.12608	0.0070649	0.12413	0.0019359	0.0038823	0.0152099	0.0596188	3.96092	0.0446568	0.130551	0.0525803	0.214536	0.0654738	0.0007317	0.24782	0.0590442	1.60867	1.26026	0.303822	0.276859	0.001676	4.94173	0.931773	0.0926302	0.0073119	0.0695088	4.47647	0.008236	0.0037219			6.12183	0.0319092	0.0244289	0.0009399	0.0378194	0.0087559	0.052644	0.0081989	0.0007258	0.0010178	0.309884	0.0147807	0.0036508	0.0021363
6.12915	40.5769	0.037598	0.234929	2.09832	0.122985	0.0068915	0.121083	0.0018883	0.003787	0.0148365	0.0581552	3.86376	0.0435605	0.127346	0.0512895	0.209269	0.0638665	0.0007138	0.241736	0.0575946	1.56916	1.22931	0.296363	0.270063	0.0016349	4.81996	0.908902	0.0903562	0.0071324	0.0678024	4.36659	0.0080339	0.0036306			6.12915	0.0311258	0.0238292	0.0009168	0.036891	0.0085409	0.0513516	0.0079976	0.000708	0.0009928	0.302276	0.0144179	0.0035612	0.0020838
6.13647	39.5823	0.0366771	0.229175	2.04692	0.119972	0.0067227	0.118117	0.0018421	0.0036942	0.0144731	0.0567307	3.7692	0.0424935	0.124227	0.0500332	0.204143	0.0623021	0.0006963	0.235815	0.0561839	1.5307	1.19918	0.289104	0.263448	0.0015948	4.70147	0.886641	0.088143	0.0069577	0.0661416	4.25968	0.0078371	0.0035416			6.13647	0.0303634	0.0232455	0.0008944	0.0359874	0.0083317	0.0500938	0.0078017	0.0006907	0.0009684	0.294872	0.0140647	0.003474	0.0020328
6.14378	38.637	0.0357817	0.22358	1.99693	0.117043	0.0065586	0.115233	0.0017971	0.003604	0.0141197	0.0553458	3.67729	0.0414561	0.121194	0.0488117	0.199159	0.0607812	0.0006793	0.230058	0.0548123	1.49331	1.16989	0.282046	0.257016	0.0015559	4.5863	0.864998	0.0859911	0.0067879	0.0645269	4.15577	0.0076457	0.0034552			6.14378	0.0296222	0.022678	0.0008725	0.0351088	0.0081283	0.0488708	0.0076113	0.0006738	0.0009448	0.287673	0.0137214	0.0033892	0.0019832
6.15109	37.6917	0.0348863	0.217985	1.94695	0.114115	0.0063944	0.11235	0.0017521	0.0035138	0.0137664	0.0539609	3.58537	0.0404187	0.118162	0.0475903	0.194176	0.0592602	0.0006623	0.224301	0.0534407	1.45592	1.14061	0.274988	0.250585	0.0015169	4.47112	0.843355	0.0838393	0.006618	0.0629122	4.05186	0.0074544	0.0033687			6.15109	0.0288809	0.0221105	0.0008507	0.0342303	0.0079249	0.0476479	0.0074208	0.000657	0.0009212	0.280474	0.013378	0.0033044	0.0019335
6.15841	36.7464	0.0339909	0.212391	1.89697	0.111186	0.0062303	0.109466	0.0017072	0.0034236	0.0134131	0.0525759	3.49346	0.0393814	0.115129	0.0463688	0.189192	0.0577392	0.0006453	0.218544	0.0520692	1.41853	1.11132	0.26793	0.244153	0.001478	4.35595	0.821713	0.0816874	0.0064482	0.0612975	3.94795	0.0072631	0.0032822			6.15841	0.0281396	0.021543	0.0008289	0.0333517	0.0077215	0.046425	0.0072303	0.0006401	0.0008975	0.273275	0.0130346	0.0032195	0.0018839
6.16572	35.8157	0.0331173	0.206932	1.8482	0.108328	0.0060702	0.106653	0.0016633	0.0033356	0.0130684	0.0512247	3.40378	0.0383692	0.11217	0.0451771	0.18433	0.0562553	0.0006287	0.212927	0.0507309	1.38205	1.08274	0.261044	0.237878	0.00144	4.24362	0.800596	0.079588	0.0062824	0.0597221	3.84657	0.0070764	0.0031979			6.16572	0.0274164	0.0209893	0.0008076	0.0324946	0.0075231	0.0452318	0.0070445	0.0006237	0.0008745	0.266252	0.0126996	0.0031368	0.0018355
6.17303	34.9019	0.0322686	0.201629	1.80082	0.105552	0.0059146	0.10392	0.0016207	0.0032502	0.0127335	0.049912	3.31665	0.037386	0.109295	0.0440194	0.179606	0.0548137	0.0006126	0.207471	0.0494309	1.34662	1.05498	0.254354	0.231782	0.0014031	4.13455	0.780081	0.0775484	0.0061214	0.0581916	3.7481	0.0068951	0.0031159			6.17303	0.0267138	0.0204515	0.0007869	0.0316619	0.0073303	0.0440727	0.006864	0.0006077	0.000852	0.259429	0.0123742	0.0030564	0.0017884
6.18035	33.988	0.03142	0.196326	1.75344	0.102776	0.0057591	0.101187	0.001578	0.0031647	0.0123986	0.0485993	3.22952	0.0364027	0.106421	0.0428617	0.174882	0.0533721	0.0005965	0.202014	0.0481308	1.31119	1.02723	0.247665	0.225686	0.0013662	4.02548	0.759567	0.0755089	0.0059604	0.0566612	3.64963	0.0067137	0.003034			6.18035	0.0260113	0.0199136	0.0007662	0.0308291	0.0071375	0.0429136	0.0066835	0.0005917	0.0008296	0.252605	0.0120488	0.002976	0.0017414
6.18766	33.0741	0.0305713	0.191023	1.70606	0.1	0.0056035	0.0984534	0.0015354	0.0030792	0.0120637	0.0472866	3.1424	0.0354194	0.103546	0.0417039	0.170159	0.0519305	0.0005804	0.196558	0.0468308	1.27576	0.999469	0.240975	0.21959	0.0013293	3.91641	0.739052	0.0734694	0.0057994	0.0551307	3.55116	0.0065324	0.002952			6.18766	0.0253087	0.0193757	0.0007455	0.0299964	0.0069447	0.0417545	0.0065029	0.0005757	0.0008072	0.245782	0.0117233	0.0028957	0.0016944
6.19498	32.1768	0.0297415	0.185838	1.65974	0.0972857	0.0054514	0.0957811	0.0014937	0.0029956	0.0117362	0.0460031	3.0572	0.0344581	0.100736	0.040572	0.16554	0.0505209	0.0005646	0.191222	0.0455596	1.24112	0.972332	0.234434	0.21363	0.0012932	3.80983	0.718993	0.0714752	0.005642	0.0536343	3.45488	0.0063551	0.0028719			6.19498	0.0246217	0.0188498	0.0007253	0.0291822	0.0067562	0.0406211	0.0063264	0.0005601	0.0007853	0.239111	0.0114051	0.0028171	0.0016484
6.20229	31.3009	0.0289362	0.180807	1.61479	0.0946517	0.0053038	0.0931878	0.0014533	0.0029145	0.0114185	0.0447575	2.9745	0.0335251	0.0980082	0.0394735	0.161058	0.049153	0.0005493	0.186045	0.0443261	1.20751	0.946	0.228087	0.207846	0.0012582	3.70647	0.699527	0.06954	0.0054893	0.0521821	3.36143	0.006183	0.0027942			6.20229	0.0239551	0.0183394	0.0007056	0.0283921	0.0065733	0.0395213	0.0061551	0.0005449	0.0007641	0.232637	0.0110963	0.0027408	0.0016037
6.20961	30.425	0.028131	0.175775	1.56983	0.0920177	0.0051562	0.0905945	0.0014129	0.0028334	0.0111007	0.043512	2.8918	0.0325921	0.0952808	0.038375	0.156576	0.0477852	0.000534	0.180868	0.0430925	1.17389	0.919668	0.22174	0.202062	0.0012232	3.60311	0.680061	0.0676048	0.0053365	0.0507299	3.26798	0.006011	0.0027164			6.20961	0.0232885	0.0178291	0.000686	0.027602	0.0063903	0.0384215	0.0059838	0.0005297	0.0007428	0.226163	0.0107875	0.0026645	0.0015591
6.21692	29.5491	0.0273257	0.170743	1.52488	0.0893837	0.0050086	0.0880013	0.0013724	0.0027523	0.010783	0.0422664	2.8091	0.0316591	0.0925534	0.0372764	0.152094	0.0464173	0.0005188	0.17569	0.041859	1.14028	0.893337	0.215392	0.196277	0.0011882	3.49976	0.660594	0.0656695	0.0051837	0.0492778	3.17453	0.0058389	0.0026386			6.21692	0.0226218	0.0173187	0.0006663	0.0268118	0.0062074	0.0373216	0.0058126	0.0005146	0.0007215	0.219689	0.0104787	0.0025882	0.0015145
6.22423	28.6902	0.0265366	0.165813	1.48083	0.0868025	0.004864	0.08546	0.0013328	0.0026728	0.0104716	0.0410459	2.72805	0.0307449	0.0898807	0.0362	0.147702	0.0450769	0.0005038	0.170617	0.0406502	1.10735	0.867535	0.209172	0.190609	0.0011539	3.39853	0.641519	0.0637732	0.005034	0.0478548	3.08294	0.0056703	0.0025624			6.22423	0.0219685	0.0168186	0.0006471	0.0260376	0.0060282	0.0362439	0.0056447	0.0004997	0.0007007	0.213345	0.0101761	0.0025135	0.0014708
6.23155	27.8564	0.0257714	0.161031	1.43812	0.0842995	0.0047237	0.0829957	0.0012944	0.0025958	0.0101696	0.0398623	2.64943	0.0298584	0.0872889	0.0351561	0.143443	0.043777	0.0004892	0.165697	0.039478	1.07542	0.842518	0.203141	0.185113	0.0011206	3.30045	0.62302	0.0619342	0.0048889	0.0464749	2.9941	0.0055068	0.0024885			6.23155	0.0213351	0.0163336	0.0006284	0.0252868	0.0058543	0.0351988	0.0054819	0.0004853	0.0006805	0.207193	0.0098827	0.002441	0.0014283
6.23886	27.0226	0.0250062	0.15625	1.39541	0.0817965	0.0045835	0.0805314	0.0012559	0.0025187	0.0098677	0.0386787	2.57081	0.0289718	0.0846971	0.0341123	0.139183	0.0424772	0.0004747	0.160777	0.0383058	1.04348	0.8175	0.197109	0.179617	0.0010873	3.20237	0.604522	0.0600953	0.0047437	0.0450949	2.90527	0.0053433	0.0024147			6.23886	0.0207016	0.0158486	0.0006098	0.024536	0.0056805	0.0341536	0.0053192	0.0004709	0.0006603	0.201042	0.0095892	0.0023685	0.0013859
6.24617	26.1888	0.024241	0.151469	1.3527	0.0792935	0.0044432	0.0780671	0.0012175	0.0024416	0.0095657	0.0374951	2.49218	0.0280852	0.0821054	0.0330685	0.134924	0.0411774	0.0004602	0.155858	0.0371336	1.01155	0.792482	0.191078	0.174121	0.0010541	3.10429	0.586023	0.0582564	0.0045986	0.043715	2.81644	0.0051798	0.0023408			6.24617	0.0200681	0.0153636	0.0005911	0.0237852	0.0055067	0.0331085	0.0051564	0.0004565	0.0006401	0.19489	0.0092958	0.0022961	0.0013435
6.25349	25.372	0.0234901	0.146777	1.31079	0.0768372	0.0043056	0.0756489	0.0011798	0.002366	0.0092694	0.0363337	2.41502	0.0272153	0.079562	0.0320441	0.130745	0.0399019	0.0004459	0.15103	0.0359834	0.980213	0.767934	0.185159	0.168727	0.0010214	3.00808	0.56787	0.0564518	0.0044561	0.0423609	2.72925	0.0050193	0.0022683			6.25349	0.0194465	0.0148877	0.0005728	0.0230484	0.0053361	0.0320829	0.0049967	0.0004424	0.0006203	0.188853	0.0090079	0.0022249	0.0013019
6.2608	24.5839	0.0227634	0.142235	1.27023	0.07446	0.0041724	0.0733084	0.0011433	0.0022928	0.0089826	0.0352096	2.34031	0.0263733	0.0771005	0.0310527	0.1267	0.0386674	0.0004321	0.146357	0.0348701	0.949888	0.744176	0.17943	0.163507	0.0009898	2.91503	0.5503	0.0547053	0.0043183	0.0410503	2.64484	0.004864	0.0021981			6.2608	0.0188448	0.0144271	0.0005551	0.0223353	0.005171	0.0310903	0.0048421	0.0004287	0.0006011	0.18301	0.0087292	0.0021561	0.0012616
6.26812	23.7958	0.0220366	0.137694	1.22967	0.0720828	0.0040392	0.0709679	0.0011068	0.0022196	0.0086958	0.0340854	2.26561	0.0255313	0.0746389	0.0300613	0.122655	0.0374329	0.0004183	0.141684	0.0337568	0.919564	0.720418	0.173702	0.158287	0.0009582	2.82198	0.532731	0.0529587	0.0041804	0.0397397	2.56043	0.0047087	0.0021279			6.26812	0.0182432	0.0139665	0.0005374	0.0216222	0.0050059	0.0300977	0.0046875	0.000415	0.0005819	0.177167	0.0084505	0.0020873	0.0012213
6.27543	23.0076	0.0213099	0.133153	1.18911	0.0697056	0.003906	0.0686275	0.0010703	0.0021464	0.008409	0.0329613	2.1909	0.0246893	0.0721773	0.0290699	0.11861	0.0361983	0.0004045	0.137012	0.0326436	0.88924	0.69666	0.167973	0.153067	0.0009266	2.72892	0.515161	0.0512122	0.0040425	0.0384291	2.47602	0.0045534	0.0020577			6.27543	0.0176415	0.0135059	0.0005196	0.0209091	0.0048408	0.0291051	0.0045329	0.0004013	0.0005627	0.171324	0.0081718	0.0020184	0.0011811
6.28274	22.2158	0.0205953	0.128688	1.14923	0.0673682	0.003775	0.0663262	0.0010344	0.0020744	0.0081271	0.0318561	2.11744	0.0238614	0.069757	0.0280951	0.114632	0.0349845	0.000391	0.132417	0.0315489	0.859424	0.673301	0.16234	0.147934	0.0008955	2.63745	0.497886	0.0494949	0.003907	0.0371405	2.39301	0.0044007	0.0019887			6.28274	0.01705	0.013053	0.0005022	0.020208	0.0046785	0.0281291	0.0043809	0.0003878	0.0005438	0.165579	0.0078977	0.0019507	0.0011415
6.29006	21.4167	0.0199043	0.12437	1.11067	0.0651077	0.0036483	0.0641008	0.0009997	0.0020048	0.0078544	0.0307872	2.04639	0.0230608	0.0674165	0.0271525	0.110786	0.0338107	0.0003779	0.127974	0.0304904	0.830592	0.650712	0.156893	0.14297	0.0008655	2.54903	0.48118	0.0478342	0.0037759	0.0358943	2.31272	0.0042531	0.001922			6.29006	0.0164779	0.0126151	0.0004854	0.01953	0.0045215	0.0271853	0.0042339	0.0003748	0.0005256	0.160024	0.0076328	0.0018853	0.0011032
6.29737	20.6176	0.0192132	0.120053	1.07211	0.0628473	0.0035217	0.0618754	0.000965	0.0019352	0.0075817	0.0297183	1.97533	0.0222602	0.065076	0.0262098	0.10694	0.0326369	0.0003647	0.123532	0.0294319	0.801761	0.628123	0.151447	0.138007	0.0008354	2.4606	0.464474	0.0461736	0.0036448	0.0346481	2.23242	0.0041054	0.0018553			6.29737	0.0159058	0.0121771	0.0004685	0.0188519	0.0043646	0.0262415	0.0040869	0.0003618	0.0005073	0.154468	0.0073678	0.0018198	0.0010649
6.30469	19.8185	0.0185222	0.115735	1.03356	0.0605869	0.003395	0.05965	0.0009303	0.0018656	0.007309	0.0286495	1.90428	0.0214596	0.0627355	0.0252672	0.103094	0.0314631	0.0003516	0.119089	0.0283733	0.772929	0.605535	0.146	0.133043	0.0008054	2.37218	0.447769	0.0445129	0.0035137	0.033402	2.15213	0.0039578	0.0017885			6.30469	0.0153338	0.0117391	0.0004517	0.0181739	0.0042076	0.0252977	0.0039399	0.0003488	0.0004891	0.148913	0.0071028	0.0017544	0.0010266
6.312	19.0492	0.0178415	0.111481	0.995571	0.0583602	0.0032702	0.0574577	0.0008961	0.001797	0.0070404	0.0275965	1.83428	0.0206709	0.0604299	0.0243386	0.0993047	0.0303067	0.0003387	0.114712	0.0273306	0.744527	0.583283	0.140634	0.128154	0.0007758	2.28508	0.431312	0.042877	0.0033846	0.0321744	2.07303	0.0038123	0.0017228			6.312	0.0147702	0.0113077	0.0004351	0.017506	0.0040529	0.024368	0.0037951	0.000336	0.0004711	0.14344	0.0068418	0.0016899	0.0009888
6.31931	18.3463	0.0171837	0.107371	0.95887	0.0562086	0.0031497	0.0553394	0.000863	0.0017308	0.0067808	0.0265792	1.76663	0.0199088	0.058202	0.0234413	0.0956437	0.0291894	0.0003262	0.110483	0.026323	0.717083	0.561782	0.135449	0.123429	0.0007472	2.20093	0.415411	0.0412962	0.0032598	0.0309882	1.99658	0.0036718	0.0016593			6.31931	0.0142257	0.0108908	0.000419	0.0168606	0.0039035	0.0234696	0.0036552	0.0003236	0.0004537	0.138152	0.0065895	0.0016276	0.0009524
6.32663	17.6433	0.016526	0.103261	0.92217	0.0540571	0.0030291	0.0532211	0.00083	0.0016645	0.0065213	0.0255618	1.69899	0.0191467	0.0559742	0.022544	0.0919827	0.0280721	0.0003137	0.106254	0.0253154	0.689639	0.540281	0.130264	0.118704	0.0007186	2.11677	0.399509	0.0397154	0.003135	0.029802	1.92014	0.0035312	0.0015958			6.32663	0.0136812	0.0104739	0.000403	0.0162152	0.0037541	0.0225712	0.0035153	0.0003112	0.0004364	0.132863	0.0063373	0.0015653	0.0009159
6.33394	16.9403	0.0158682	0.0991514	0.88547	0.0519056	0.0029085	0.0511028	0.000797	0.0015983	0.0062617	0.0245444	1.63134	0.0183846	0.0537463	0.0216467	0.0883216	0.0269548	0.0003012	0.102025	0.0243078	0.662195	0.51878	0.12508	0.113979	0.00069	2.03262	0.383608	0.0381347	0.0030102	0.0286158	1.84369	0.0033907	0.0015323			6.33394	0.0131366	0.010057	0.0003869	0.0155698	0.0036047	0.0216728	0.0033754	0.0002988	0.000419	0.127575	0.006085	0.001503	0.0008795
6.34126	16.2485	0.0152193	0.0950965	0.849261	0.0497829	0.0027896	0.049013	0.0007644	0.0015329	0.0060056	0.0235406	1.5646	0.0176327	0.0515484	0.0207614	0.0847096	0.0258525	0.0002889	0.0978521	0.0233137	0.635118	0.497566	0.119965	0.109318	0.0006618	1.94958	0.367919	0.0365751	0.0028871	0.0274456	1.76827	0.003252	0.0014696			6.34126	0.0125994	0.0096458	0.0003711	0.014933	0.0034573	0.0207865	0.0032373	0.0002866	0.0004019	0.122358	0.0058362	0.0014415	0.0008435
6.34857	15.5855	0.0145932	0.0911846	0.814329	0.047735	0.0026748	0.0469967	0.0007329	0.0014699	0.0057586	0.0225722	1.50021	0.0169074	0.0494279	0.0199073	0.081225	0.024789	0.000277	0.0938267	0.0223546	0.608995	0.4771	0.11503	0.104821	0.0006345	1.86946	0.352784	0.0350705	0.0027684	0.0263166	1.69551	0.0031182	0.0014092			6.34857	0.0120811	0.009249	0.0003559	0.0143188	0.003315	0.0199314	0.0031042	0.0002748	0.0003853	0.117325	0.0055961	0.0013822	0.0008088
6.35588	14.9224	0.0139671	0.0872727	0.779397	0.0456872	0.0025601	0.0449805	0.0007015	0.0014068	0.0055115	0.0216038	1.43583	0.016182	0.0473074	0.0190533	0.0777403	0.0237255	0.0002652	0.0898013	0.0213956	0.582872	0.456633	0.110095	0.100324	0.0006073	1.78934	0.337648	0.033566	0.0026496	0.0251876	1.62274	0.0029845	0.0013487			6.35588	0.0115628	0.0088522	0.0003406	0.0137045	0.0031728	0.0190763	0.002971	0.000263	0.0003688	0.112291	0.005356	0.0013229	0.0007741
6.3632	14.2594	0.013341	0.0833608	0.744465	0.0436393	0.0024453	0.0429643	0.00067	0.0013437	0.0052645	0.0206354	1.37144	0.0154567	0.0451869	0.0181992	0.0742556	0.022662	0.0002533	0.0857759	0.0204365	0.556749	0.436166	0.10516	0.0958275	0.0005801	1.70922	0.322513	0.0320614	0.0025308	0.0240586	1.54997	0.0028507	0.0012882			6.3632	0.0110445	0.0084554	0.0003253	0.0130902	0.0030306	0.0182213	0.0028378	0.0002512	0.0003523	0.107258	0.0051159	0.0012636	0.0007394
6.37051	13.6051	0.0127224	0.079495	0.709944	0.0416156	0.0023319	0.0409718	0.000639	0.0012814	0.0050203	0.0196784	1.30781	0.0147399	0.0430915	0.0173552	0.0708121	0.0216111	0.0002415	0.081798	0.0194888	0.530934	0.415941	0.100283	0.0913836	0.0005532	1.63003	0.307556	0.0305746	0.0024135	0.0229429	1.47807	0.0027185	0.0012285			6.37051	0.0105323	0.0080633	0.0003102	0.0124832	0.0028901	0.0173763	0.0027062	0.0002396	0.0003359	0.102284	0.0048787	0.001205	0.0007051
6.37783	12.9771	0.0121262	0.0757699	0.67668	0.0396655	0.0022227	0.0390519	0.000609	0.0012214	0.0047851	0.0187563	1.24651	0.0140492	0.0410722	0.016542	0.0674938	0.0205984	0.0002302	0.077965	0.0185756	0.506056	0.396452	0.0955838	0.0871014	0.0005273	1.55369	0.293144	0.0291419	0.0023004	0.0218678	1.40878	0.0025911	0.0011709			6.37783	0.0100388	0.0076854	0.0002957	0.0118982	0.0027546	0.016562	0.0025794	0.0002284	0.0003202	0.0974908	0.0046501	0.0011486	0.0006721
6.38514	12.3492	0.0115301	0.0720448	0.643416	0.0377154	0.0021134	0.0371319	0.0005791	0.0011613	0.0045498	0.0178342	1.18521	0.0133585	0.039053	0.0157288	0.0641756	0.0195857	0.0002189	0.0741319	0.0176624	0.481178	0.376962	0.0908844	0.0828191	0.0005014	1.47736	0.278732	0.0277091	0.0021873	0.0207927	1.33949	0.0024637	0.0011134			6.38514	0.0095452	0.0073076	0.0002812	0.0113132	0.0026192	0.0157478	0.0024526	0.0002171	0.0003044	0.0926977	0.0044215	0.0010921	0.000639
6.39246	11.7213	0.0109339	0.0683197	0.610151	0.0357653	0.0020041	0.0352119	0.0005491	0.0011013	0.0043146	0.0169121	1.1239	0.0126678	0.0370338	0.0149155	0.0608574	0.018573	0.0002076	0.0702989	0.0167492	0.456301	0.357473	0.0861851	0.0785368	0.0004754	1.40102	0.26432	0.0262764	0.0020742	0.0197176	1.2702	0.0023363	0.0010558			6.39246	0.0090516	0.0069297	0.0002666	0.0107283	0.0024838	0.0149335	0.0023258	0.0002059	0.0002887	0.0879045	0.0041929	0.0010356	0.000606
6.39977	11.0995	0.0103437	0.0646313	0.577214	0.0338344	0.0018959	0.0333109	0.0005195	0.0010418	0.0040817	0.0159991	1.06321	0.0119839	0.0350344	0.0141103	0.0575718	0.0175702	0.0001964	0.0665036	0.0158449	0.431668	0.338175	0.0815321	0.0742967	0.0004498	1.32543	0.25005	0.0248578	0.0019622	0.0186531	1.2016	0.0022102	0.0009988			6.39977	0.008563	0.0065556	0.0002522	0.0101491	0.0023497	0.0141273	0.0022002	0.0001948	0.0002731	0.0831586	0.0039665	0.0009797	0.0005733
6.40708	10.5004	0.0097747	0.0610763	0.545467	0.0319733	0.0017916	0.0314787	0.0004909	0.0009845	0.0038572	0.0151191	1.00472	0.0113247	0.0331074	0.0133341	0.0544052	0.0166038	0.0001856	0.0628456	0.0149734	0.407925	0.319575	0.0770475	0.0702101	0.000425	1.25253	0.236296	0.0234905	0.0018543	0.0176271	1.13549	0.0020886	0.0009439			6.40708	0.008092	0.006195	0.0002384	0.0095908	0.0022204	0.0133502	0.0020792	0.0001841	0.0002581	0.0785846	0.0037483	0.0009258	0.0005417
6.4144	9.9013	0.0092057	0.0575214	0.51372	0.0301122	0.0016873	0.0296465	0.0004624	0.0009272	0.0036326	0.0142391	0.946228	0.0106656	0.0311803	0.012558	0.0512385	0.0156374	0.0001748	0.0591877	0.0141018	0.384182	0.300974	0.0725629	0.0661235	0.0004003	1.17964	0.222543	0.0221233	0.0017463	0.016601	1.06938	0.0019671	0.0008889			6.4144	0.007621	0.0058345	0.0002245	0.0090326	0.0020912	0.0125732	0.0019582	0.0001734	0.0002431	0.0740105	0.0035301	0.0008719	0.0005102
6.42171	9.30218	0.0086368	0.0539665	0.481973	0.0282511	0.0015831	0.0278143	0.0004338	0.0008699	0.0034081	0.0133591	0.887738	0.0100064	0.0292533	0.0117819	0.0480718	0.014671	0.000164	0.0555298	0.0132302	0.360439	0.282373	0.0680783	0.062037	0.0003755	1.10675	0.208789	0.020756	0.0016384	0.015575	1.00327	0.0018455	0.000834			6.42171	0.00715	0.0054739	0.0002106	0.0084744	0.001962	0.0117961	0.0018372	0.0001626	0.0002281	0.0694365	0.003312	0.0008181	0.0004787
6.42903	8.7072	0.0080722	0.0504392	0.450473	0.0264044	0.0014796	0.0259964	0.0004054	0.0008131	0.0031854	0.0124859	0.829705	0.0093524	0.0273412	0.0110118	0.0449298	0.0137121	0.0001532	0.0519003	0.0123654	0.33688	0.263917	0.0636287	0.0579822	0.000351	1.03441	0.195143	0.0193994	0.0015313	0.014557	0.937683	0.0017249	0.0007795			6.42903	0.0066827	0.0051161	0.0001968	0.0079205	0.0018337	0.0110251	0.0017171	0.000152	0.0002131	0.064898	0.0030955	0.0007646	0.0004474
6.43634	8.13052	0.0075273	0.0470341	0.420065	0.024622	0.0013797	0.0242414	0.0003781	0.0007582	0.0029703	0.011643	0.773696	0.008721	0.0254954	0.0102684	0.0418966	0.0127864	0.0001429	0.0483967	0.0115306	0.314137	0.246099	0.0593333	0.0540679	0.0003273	0.96456	0.181969	0.0180898	0.001428	0.0135743	0.874377	0.0016084	0.0007269			6.43634	0.0062316	0.0047707	0.0001836	0.0073858	0.0017099	0.0102808	0.0016012	0.0001418	0.0001988	0.0605169	0.0028865	0.000713	0.0004172
6.44365	7.55385	0.0069824	0.043629	0.389658	0.0228395	0.0012798	0.0224865	0.0003507	0.0007033	0.0027553	0.0108001	0.717686	0.0080897	0.0236497	0.009525	0.0388635	0.0118608	0.0001326	0.0448931	0.0106959	0.291394	0.228281	0.055038	0.0501537	0.0003036	0.894707	0.168795	0.0167802	0.0013246	0.0125916	0.811071	0.001492	0.0006742			6.44365	0.0057805	0.0044254	0.0001703	0.0068511	0.0015862	0.0095366	0.0014853	0.0001315	0.0001844	0.0561357	0.0026776	0.0006614	0.000387
6.45097	6.97717	0.0064375	0.040224	0.35925	0.0210571	0.0011799	0.0207315	0.0003233	0.0006484	0.0025403	0.0099572	0.661676	0.0074583	0.0218039	0.0087816	0.0358303	0.0109351	0.0001222	0.0413896	0.0098611	0.26865	0.210464	0.0507427	0.0462394	0.0002799	0.824854	0.155622	0.0154705	0.0012212	0.0116089	0.747765	0.0013755	0.0006216			6.45097	0.0053293	0.00408	0.000157	0.0063164	0.0014624	0.0087923	0.0013693	0.0001212	0.00017	0.0517545	0.0024686	0.0006097	0.0003568
6.45828	6.40309	0.0058957	0.0368384	0.329016	0.0192849	0.0010806	0.0189866	0.0002961	0.0005938	0.0023265	0.0091192	0.605988	0.0068306	0.0199687	0.0080425	0.0328146	0.0100148	0.0001119	0.0379061	0.0090311	0.246037	0.192748	0.0464719	0.0423477	0.0002564	0.755399	0.142524	0.0141684	0.0011184	0.0106319	0.684824	0.0012598	0.0005693			6.45828	0.0048808	0.0037366	0.0001438	0.0057848	0.0013393	0.0080523	0.0012541	0.000111	0.0001557	0.0473985	0.0022608	0.0005584	0.0003268
6.46559	5.84335	0.0053711	0.033561	0.299744	0.0175691	0.0009845	0.0172975	0.0002698	0.000541	0.0021195	0.0083078	0.552081	0.0062229	0.0181921	0.007327	0.0298952	0.0091238	0.000102	0.0345336	0.0082276	0.224144	0.175599	0.0423373	0.0385802	0.0002335	0.688146	0.129845	0.0129079	0.0010189	0.009686	0.623896	0.0011477	0.0005187			6.46559	0.0044466	0.0034042	0.000131	0.0052701	0.0012201	0.0073359	0.0011425	0.0001011	0.0001418	0.0431817	0.0020597	0.0005087	0.0002977
6.47291	5.28361	0.0048466	0.0302835	0.270473	0.0158534	0.0008884	0.0156083	0.0002434	0.0004882	0.0019125	0.0074965	0.498173	0.0056152	0.0164156	0.0066115	0.0269758	0.0082328	9.201e-05	0.0311612	0.0074242	0.202252	0.158449	0.0382027	0.0348128	0.0002107	0.620893	0.117166	0.0116473	0.0009194	0.0087402	0.562969	0.0010356	0.000468			6.47291	0.0040123	0.0030717	0.0001182	0.0047555	0.001101	0.0066196	0.0010309	9.127e-05	0.000128	0.0389648	0.0018586	0.0004591	0.0002686
6.48022	4.72386	0.0043221	0.0270061	0.241201	0.0141377	0.0007922	0.0139191	0.0002171	0.0004353	0.0017055	0.0066852	0.444266	0.0050075	0.014639	0.005896	0.0240565	0.0073418	8.205e-05	0.0277887	0.0066207	0.180359	0.141299	0.0340681	0.0310453	0.0001879	0.553639	0.104487	0.0103868	0.0008199	0.0077943	0.502042	0.0009235	0.0004174			6.48022	0.0035781	0.0027393	0.0001054	0.0042408	0.0009818	0.0059032	0.0009194	8.139e-05	0.0001141	0.0347479	0.0016574	0.0004094	0.0002395
6.48754	4.16462	0.0037986	0.0237348	0.211984	0.0124252	0.0006962	0.0122332	0.0001908	0.0003826	0.0014989	0.0058754	0.390461	0.004401	0.0128658	0.0051818	0.0211426	0.0064525	7.211e-05	0.0244226	0.0058188	0.158507	0.124182	0.0299414	0.027285	0.0001652	0.486513	0.0918312	0.0091286	0.0007206	0.0068502	0.44123	0.0008117	0.0003668			6.48754	0.0031447	0.0024075	9.263e-05	0.0037272	0.0008629	0.0051882	0.000808	7.153e-05	0.0001003	0.030539	0.0014567	0.0003598	0.0002105
6.49485	3.60899	0.0032822	0.0205083	0.183168	0.0107362	0.0006016	0.0105702	0.0001648	0.0003306	0.0012952	0.0050767	0.337397	0.0038027	0.0111168	0.0044774	0.0182687	0.0055754	6.231e-05	0.0211027	0.0050278	0.136957	0.1073	0.0258712	0.0235759	0.0001427	0.420301	0.0793477	0.0078877	0.0006226	0.005919	0.381257	0.0007013	0.0003169			6.49485	0.0027172	0.0020802	8.004e-05	0.0032205	0.0007456	0.004483	0.0006982	6.181e-05	8.667e-05	0.0263877	0.0012587	0.0003109	0.0001819
6.50216	3.05335	0.0027658	0.0172818	0.154352	0.0090471	0.000507	0.0089073	0.0001389	0.0002786	0.0010914	0.0042781	0.284333	0.0032045	0.0093678	0.003773	0.0153948	0.0046982	5.251e-05	0.0177828	0.0042367	0.115407	0.0904172	0.021801	0.0198669	0.0001203	0.354089	0.0668641	0.0066468	0.0005247	0.0049879	0.321284	0.000591	0.0002671			6.50216	0.0022898	0.001753	6.745e-05	0.0027138	0.0006283	0.0037777	0.0005883	5.209e-05	7.303e-05	0.0222364	0.0010607	0.000262	0.0001533
6.50948	2.49771	0.0022495	0.0140552	0.125536	0.007358	0.0004123	0.0072444	0.000113	0.0002266	0.0008877	0.0034794	0.231269	0.0026063	0.0076188	0.0030686	0.0125209	0.003821	4.27e-05	0.0144629	0.0034457	0.0938563	0.0735348	0.0177308	0.0161578	9.781e-05	0.287877	0.0543806	0.0054059	0.0004267	0.0040567	0.26131	0.0004807	0.0002172			6.50948	0.0018623	0.0014257	5.486e-05	0.0022071	0.000511	0.0030725	0.0004785	4.236e-05	5.94e-05	0.0180851	0.0008627	0.0002131	0.0001247
6.51679	1.94132	0.0017326	0.0108259	0.0966942	0.0056675	0.0003176	0.00558	8.702e-05	0.0001745	0.0006837	0.0026801	0.178158	0.0020075	0.0058683	0.0023636	0.0096445	0.0029431	3.289e-05	0.0111401	0.002654	0.0722871	0.0566375	0.0136571	0.0124455	7.534e-05	0.221609	0.0418863	0.0041639	0.0003287	0.0031247	0.201285	0.0003702	0.0001673			6.51679	0.0014344	0.0010981	4.225e-05	0.0017	0.0003936	0.0023666	0.0003686	3.263e-05	4.575e-05	0.0139302	0.0006645	0.0001641	9.603e-05
6.52411	1.37728	0.0012113	0.0075683	0.0675984	0.0039622	0.000222	0.003901	6.084e-05	0.000122	0.000478	0.0018736	0.124581	0.0014035	0.0041025	0.0016524	0.0067426	0.0020576	2.3e-05	0.007788	0.0018554	0.0505283	0.0395902	0.0095477	0.0087008	5.267e-05	0.154774	0.0292841	0.0029109	0.0002298	0.0021846	0.140735	0.0002588	0.000117			6.52411	0.0010028	0.0007677	2.954e-05	0.0011885	0.0002752	0.0016545	0.0002577	2.281e-05	3.199e-05	0.0097387	0.0004646	0.0001147	6.713e-05
6.53142	0.813242	0.00069	0.0043106	0.0385025	0.0022569	0.0001265	0.002222	3.465e-05	6.951e-05	0.0002723	0.0010672	0.0710046	0.0007995	0.0023367	0.0009412	0.0038406	0.001172	1.31e-05	0.0044359	0.0010568	0.0287695	0.0225429	0.0054382	0.0049561	3e-05	0.0879391	0.0166819	0.001658	0.0001309	0.0012444	0.0801852	0.0001474	6.664e-05			6.53142	0.0005712	0.0004373	1.683e-05	0.0006769	0.0001567	0.0009424	0.0001468	1.299e-05	1.822e-05	0.0055473	0.0002646	6.535e-05	3.824e-05
6.53873	0.249205	0.0001686	0.001053	0.0094066	0.0005515	3.091e-05	0.000543	8.47e-06	1.7e-05	6.654e-05	0.0002607	0.0174279	0.0001954	0.0005709	0.0002301	0.0009387	0.0002864	3.202e-06	0.0010839	0.0002582	0.0070107	0.0054956	0.0013288	0.0012114	7.332e-06	0.0211043	0.0040798	0.000405	3.199e-05	0.0003043	0.0196353	3.604e-05	1.63e-05			6.53873	0.0001396	0.0001069	4.113e-06	0.0001654	3.832e-05	0.0002303	3.588e-05	3.175e-06	4.454e-06	0.0013559	6.47e-05	1.597e-05	9.344e-06
6.54605	-0.31698	-0.0003547	-0.0022168	-0.0197984	-0.0011602	-6.501e-05	-0.0011423	-1.781e-05	-3.571e-05	-0.00014	-0.0005488	-0.0363501	-0.0004109	-0.0012015	-0.0004838	-0.0019741	-0.0006025	-6.732e-06	-0.0022808	-0.0005434	-0.0148296	-0.0116154	-0.002796	-0.0025474	-1.542e-05	-0.0459803	-0.0085697	-0.0008526	-6.728e-05	-0.0006394	-0.0411421	-7.578e-05	-3.424e-05			6.54605	-0.0002936	-0.0002248	-8.648e-06	-0.0003481	-8.055e-05	-0.0004845	-7.543e-05	-6.681e-06	-9.364e-06	-0.0028513	-0.000136	-3.359e-05	-1.966e-05
6.55337	-0.917522	-0.0009092	-0.0056817	-0.050747	-0.0029742	-0.0001667	-0.0029283	-4.566e-05	-9.157e-05	-0.0003588	-0.0014065	-0.0933474	-0.0010534	-0.0030799	-0.0012403	-0.0050609	-0.0015445	-1.726e-05	-0.0058463	-0.0013929	-0.0379734	-0.029746	-0.0071672	-0.006531	-3.954e-05	-0.11706	-0.0219761	-0.0021852	-0.0001725	-0.0016395	-0.105557	-0.0001943	-8.779e-05			6.55337	-0.0007527	-0.0005763	-2.217e-05	-0.0008922	-0.0002065	-0.0012419	-0.0001934	-1.712e-05	-2.401e-05	-0.0073098	-0.0003487	-8.612e-05	-5.039e-05
6.56068	-1.51806	-0.0014638	-0.0091467	-0.0816957	-0.0047881	-0.0002683	-0.0047143	-7.352e-05	-0.0001474	-0.0005776	-0.0022643	-0.150345	-0.0016959	-0.0049583	-0.0019968	-0.0081477	-0.0024865	-2.779e-05	-0.0094118	-0.0022424	-0.0611172	-0.0478767	-0.0115384	-0.0105145	-6.365e-05	-0.188139	-0.0353824	-0.0035179	-0.0002777	-0.0026397	-0.169973	-0.0003128	-0.0001413			6.56068	-0.0012118	-0.0009277	-3.569e-05	-0.0014363	-0.0003325	-0.0019993	-0.0003114	-2.757e-05	-3.865e-05	-0.0117684	-0.0005613	-0.0001386	-8.113e-05
6.56799	-2.11861	-0.0020184	-0.0126116	-0.112644	-0.0066021	-0.00037	-0.0065003	-0.0001014	-0.0002033	-0.0007965	-0.0031221	-0.207342	-0.0023384	-0.0068366	-0.0027533	-0.0112346	-0.0034286	-3.832e-05	-0.0129774	-0.003092	-0.084261	-0.0660073	-0.0159096	-0.0144981	-8.777e-05	-0.259219	-0.0487888	-0.0048505	-0.0003829	-0.0036398	-0.234388	-0.0004313	-0.0001949			6.56799	-0.0016709	-0.0012792	-4.922e-05	-0.0019804	-0.0004585	-0.0027568	-0.0004293	-3.801e-05	-5.329e-05	-0.0162269	-0.000774	-0.0001912	-0.0001119
6.57531	-2.72196	-0.0025756	-0.0160931	-0.143741	-0.0084247	-0.0004721	-0.0082949	-0.0001294	-0.0002594	-0.0010163	-0.003984	-0.264611	-0.0029839	-0.008724	-0.0035135	-0.0143361	-0.0043751	-4.89e-05	-0.0165599	-0.0039455	-0.107515	-0.0842245	-0.0203017	-0.0185007	-0.000112	-0.330637	-0.0622592	-0.0061896	-0.0004886	-0.0046447	-0.299111	-0.0005503	-0.0002487			6.57531	-0.0021322	-0.0016324	-6.281e-05	-0.0025271	-0.000585	-0.0035178	-0.0005479	-4.85e-05	-6.801e-05	-0.0207068	-0.0009877	-0.0002439	-0.0001427
6.58262	-3.42355	-0.0032252	-0.0201522	-0.179991	-0.0105497	-0.0005912	-0.0103868	-0.000162	-0.0003248	-0.0012727	-0.0049887	-0.33138	-0.0037366	-0.0109241	-0.0043997	-0.0179516	-0.0054786	-6.123e-05	-0.0207364	-0.0049406	-0.134626	-0.105463	-0.0254222	-0.0231667	-0.0001402	-0.413871	-0.0779638	-0.0077507	-0.0006118	-0.0058162	-0.374564	-0.0006891	-0.0003114			6.58262	-0.00267	-0.0020441	-7.865e-05	-0.0031645	-0.0007326	-0.004405	-0.000686	-6.074e-05	-8.516e-05	-0.0259296	-0.0012368	-0.0003055	-0.0001787
6.58993	-4.12513	-0.0038748	-0.0242114	-0.216242	-0.0126747	-0.0007102	-0.0124788	-0.0001946	-0.0003903	-0.001529	-0.0059934	-0.398148	-0.0044892	-0.0131242	-0.0052859	-0.0215671	-0.0065821	-7.356e-05	-0.024913	-0.0059357	-0.161736	-0.126701	-0.0305427	-0.0278327	-0.0001685	-0.497105	-0.0936684	-0.0093119	-0.000735	-0.0069876	-0.450018	-0.000828	-0.0003741			6.58993	-0.0032078	-0.0024558	-9.449e-05	-0.0038019	-0.0008802	-0.0052922	-0.0008242	-7.297e-05	-0.0001023	-0.0311524	-0.0014859	-0.000367	-0.0002148
6.59725	-4.82672	-0.0045244	-0.0282705	-0.252493	-0.0147996	-0.0008293	-0.0145708	-0.0002272	-0.0004557	-0.0017854	-0.0069981	-0.464916	-0.0052419	-0.0153244	-0.0061721	-0.0251826	-0.0076856	-8.589e-05	-0.0290895	-0.0069308	-0.188847	-0.147939	-0.0356632	-0.0324987	-0.0001967	-0.580339	-0.109373	-0.0108731	-0.0008583	-0.0081591	-0.525471	-0.0009668	-0.0004369			6.59725	-0.0037456	-0.0028675	-0.0001103	-0.0044392	-0.0010277	-0.0061794	-0.0009624	-8.52e-05	-0.0001195	-0.0363752	-0.001735	-0.0004285	-0.0002508
6.60456	-5.5283	-0.005174	-0.0323296	-0.288743	-0.0169246	-0.0009484	-0.0166627	-0.0002599	-0.0005211	-0.0020417	-0.0080029	-0.531684	-0.0059945	-0.0175245	-0.0070583	-0.0287981	-0.0087891	-9.822e-05	-0.033266	-0.0079259	-0.215957	-0.169177	-0.0407836	-0.0371647	-0.000225	-0.663573	-0.125078	-0.0124343	-0.0009815	-0.0093306	-0.600924	-0.0011056	-0.0004996			6.60456	-0.0042833	-0.0032792	-0.0001262	-0.0050766	-0.0011753	-0.0070666	-0.0011006	-9.744e-05	-0.0001366	-0.0415981	-0.0019841	-0.0004901	-0.0002868
Rec8 intensity (A axes)
	TRIM21+IgG																																				TRIM21+anti-CENPF
Distance	chromosome 1	chromosome 2	chromosome 3	chromosome 4	chromosome 5	chromosome 6	chromosome 7	chromosome 8	chromosome 9	chromosome 10	chromosome 11	chromosome 12	chromosome 13	chromosome 14	chromosome 15	chromosome 16	chromosome 17	chromosome 18	chromosome 19	chromosome 20	chromosome 21	chromosome 22	chromosome 23	chromosome 24	chromosome 25	chromosome 26	chromosome 27	chromosome 28	chromosome 29	chromosome 30	chromosome 31	chromosome 32	chromosome 33			Distance	chromosome 1	chromosome 2	chromosome 3	chromosome 4	chromosome 5	chromosome 6	chromosome 7	chromosome 8	chromosome 9	chromosome 10	chromosome 11	chromosome 12	chromosome 13
0	-46.5862	-12.3474	-17.5473	-20.3658	-7.13006	-2.30877	-9.25995	-8.72163	-32.0633	-1.35385	-4.26066	-0.0734504	-16.0108	-0.584461	-0.0629514	6.34836	-10.943	-3.95659	2.2985	-5.51616	-5.75606	-16.7777	-3.79851	-1.75745	-0.325078	-12.454	-14.4303	-5.08776	-0.0532172	-0.421675	-5.32079	-5.18	-1.09876			0	-22.0779	-6.79269	-0.0007792	-28.7476	-2.04948	-17.8455	-0.715989	4.92532	-9.43462	11.5118	-0.0585389	-7.54456	-14.1647
0.007314	-46.809	-12.337	-17.4127	-20.1464	-7.5726	-2.35335	-9.86104	-8.85695	-32.5383	-1.45206	-4.72029	-0.100938	-15.6125	-0.654772	0.0416913	6.89952	-10.9386	-4.14729	2.61955	-5.14643	-5.95166	-15.8177	-3.94551	-1.50568	-0.235938	-12.7838	-13.2331	-5.43094	-0.065709	-0.48088	-4.7405	-5.74428	-1.18165			0.007314	-21.8525	-7.00272	-0.0056966	-29.7331	-2.3772	-17.0044	-0.366113	5.6219	-10.1423	11.5612	-0.0718325	-7.40265	-14.2493
0.014628	-47.0318	-12.3267	-17.278	-19.927	-8.01514	-2.39793	-10.4621	-8.99227	-33.0133	-1.55026	-5.17993	-0.128425	-15.2142	-0.725083	0.146334	7.45069	-10.9342	-4.33798	2.9406	-4.7767	-6.14726	-14.8578	-4.09252	-1.25392	-0.146798	-13.1137	-12.036	-5.77413	-0.0782007	-0.540085	-4.16021	-6.30855	-1.26455			0.014628	-21.627	-7.21276	-0.010614	-30.7185	-2.70491	-16.1634	-0.0162374	6.31848	-10.85	11.6106	-0.085126	-7.26074	-14.3339
0.021942	-47.2545	-12.3163	-17.1434	-19.7076	-8.45768	-2.44251	-11.0632	-9.12759	-33.4883	-1.64847	-5.63956	-0.155912	-14.8159	-0.795394	0.250977	8.00186	-10.9298	-4.52867	3.26165	-4.40697	-6.34286	-13.8979	-4.23952	-1.00215	-0.0576584	-13.4436	-10.8388	-6.11731	-0.0906924	-0.59929	-3.57992	-6.87283	-1.34744			0.021942	-21.4015	-7.4228	-0.0155314	-31.704	-3.03262	-15.3224	0.333638	7.01505	-11.5576	11.66	-0.0984195	-7.11883	-14.4185
0.029256	-47.4773	-12.306	-17.0087	-19.4882	-8.90022	-2.4871	-11.6643	-9.26291	-33.9633	-1.74667	-6.09919	-0.183399	-14.4176	-0.865705	0.355619	8.55302	-10.9253	-4.71936	3.5827	-4.03724	-6.53845	-12.938	-4.38653	-0.750385	0.0314817	-13.7735	-9.64165	-6.4605	-0.103184	-0.658495	-2.99963	-7.43711	-1.43034			0.029256	-21.176	-7.63284	-0.0204488	-32.6895	-3.36034	-14.4813	0.683514	7.71163	-12.2653	11.7094	-0.111713	-6.97692	-14.503
0.03657	-46.3746	-11.9988	-16.4171	-18.6453	-9.06085	-2.52884	-11.9617	-9.12144	-33.5312	-1.79569	-6.40832	-0.234252	-13.6696	-0.99353	0.423644	8.98689	-10.6663	-4.77371	3.42984	-3.43199	-6.64822	-11.5601	-4.42885	-0.479277	0.0819201	-13.793	-8.11966	-6.68105	-0.12942	-0.703036	-3.15756	-7.89941	-1.49592			0.03657	-20.2544	-7.60464	-0.031435	-32.7697	-3.62059	-13.2126	1.0303	8.3958	-12.6315	12.6172	-0.129684	-6.67081	-14.136
0.043884	-45.2291	-11.6821	-15.8108	-17.7824	-9.21238	-2.5705	-12.2493	-8.97104	-33.0698	-1.84312	-6.7126	-0.28586	-12.9104	-1.12321	0.490488	9.41698	-10.399	-4.82367	3.26168	-2.81914	-6.75521	-10.1688	-4.4678	-0.207545	0.13111	-13.8026	-6.5872	-6.89765	-0.156099	-0.747104	-3.3393	-8.35842	-1.56094			0.043884	-19.3103	-7.56876	-0.0426169	-32.8208	-3.87867	-11.9301	1.37699	9.07957	-12.9867	13.5527	-0.147805	-6.35939	-13.7545
0.051198	-44.0836	-11.3654	-15.2045	-16.9194	-9.36392	-2.61215	-12.5369	-8.82063	-32.6084	-1.89055	-7.01687	-0.337467	-12.1511	-1.25289	0.557331	9.84706	-10.1317	-4.87362	3.09353	-2.20629	-6.86219	-8.77745	-4.50675	0.0641874	0.1803	-13.8123	-5.05473	-7.11425	-0.182778	-0.791172	-3.52105	-8.81743	-1.62597			0.051198	-18.3663	-7.53288	-0.0537989	-32.8719	-4.13675	-10.6477	1.72368	9.76333	-13.3419	14.4882	-0.165926	-6.04798	-13.3729
0.058512	-42.9381	-11.0487	-14.5981	-16.0564	-9.51545	-2.65381	-12.8245	-8.67023	-32.147	-1.93798	-7.32115	-0.389074	-11.3919	-1.38257	0.624174	10.2772	-9.8644	-4.92358	2.92537	-1.59344	-6.96919	-7.38612	-4.5457	0.33592	0.22949	-13.8218	-3.52227	-7.33084	-0.209457	-0.835239	-3.70279	-9.27643	-1.69099			0.058512	-17.4222	-7.497	-0.0649808	-32.923	-4.39483	-9.36516	2.07036	10.4471	-13.697	15.4237	-0.184048	-5.73657	-12.9914
0.065826	-40.7306	-10.5243	-13.674	-14.7096	-9.3744	-2.6745	-12.7539	-8.29219	-30.885	-1.92674	-7.40857	-0.472456	-10.3569	-1.51373	0.644809	10.575	-9.39359	-4.81999	3.06436	-0.820236	-6.9672	-5.75308	-4.48974	0.599212	0.390394	-13.4994	-1.82075	-7.35867	-0.252761	-0.870512	-2.54061	-9.50707	-1.71561			0.065826	-15.9177	-7.25159	-0.0816279	-32.0951	-4.52289	-7.8756	2.39371	10.5078	-13.652	16.1982	-0.207821	-5.23758	-12.1637
0.07314	-38.4523	-9.98601	-12.7286	-13.3306	-9.21385	-2.6938	-12.6595	-7.89898	-29.5697	-1.91158	-7.48153	-0.557957	-9.30351	-1.64498	0.662362	10.864	-8.90922	-4.70616	3.22383	-0.0363456	-6.95794	-4.10393	-4.42746	0.861941	0.558747	-13.1548	-0.107967	-7.37392	-0.297174	-0.905199	-1.28883	-9.72247	-1.73755			0.07314	-14.3759	-6.99221	-0.0986392	-31.2087	-4.64228	-6.37223	2.71551	10.527	-13.5803	16.962	-0.231971	-4.72609	-11.3063
0.080454	-36.1741	-9.44773	-11.7833	-11.9515	-9.0533	-2.71309	-12.565	-7.50577	-28.2543	-1.89643	-7.55449	-0.643458	-8.25012	-1.77623	0.679916	11.153	-8.42484	-4.59234	3.38329	0.747545	-6.94869	-2.45478	-4.36518	1.12467	0.727098	-12.8102	1.60482	-7.38917	-0.341586	-0.939886	-0.0370498	-9.93788	-1.75948			0.080454	-12.834	-6.73283	-0.115651	-30.3222	-4.76167	-4.86886	3.0373	10.5463	-13.5086	17.7258	-0.256121	-4.2146	-10.4488
0.087768	-33.8958	-8.90946	-10.8379	-10.5725	-8.89274	-2.73238	-12.4705	-7.11255	-26.939	-1.88128	-7.62746	-0.728958	-7.19674	-1.90749	0.69747	11.442	-7.94047	-4.47851	3.54275	1.53144	-6.93944	-0.805631	-4.3029	1.3874	0.89545	-12.4656	3.3176	-7.40442	-0.385998	-0.974573	1.21473	-10.1533	-1.78141			0.087768	-11.2922	-6.47346	-0.132662	-29.4358	-4.88106	-3.36549	3.3591	10.5655	-13.437	18.4895	-0.28027	-3.70311	-9.59141
0.095082	-30.8548	-8.21439	-9.6982	-8.87265	-8.48776	-2.68524	-12.0271	-6.55446	-24.9607	-1.81131	-7.46438	-0.836415	-5.90216	-1.971	0.6991	11.6445	-7.28006	-4.22098	3.93546	2.40238	-6.77514	0.937019	-4.13984	1.62578	1.2981	-11.7985	5.08826	-7.20358	-0.434909	-1.00997	2.70069	-10.0667	-1.74756			0.095082	-9.3708	-6.05911	-0.151797	-27.7961	-4.8366	-1.81929	3.64768	11.1093	-12.9988	19.0927	-0.300025	-2.97287	-8.34131
0.102396	-27.735	-7.5031	-8.53835	-7.13965	-8.05749	-2.63122	-11.5476	-5.97931	-22.9139	-1.73568	-7.27689	-0.946143	-4.58263	-2.02751	0.699082	11.8379	-6.60145	-3.94859	4.35229	3.28233	-6.5948	2.68934	-3.96636	1.86165	1.72499	-11.098	6.8649	-6.98039	-0.484285	-1.04544	4.21088	-9.94896	-1.70794			0.102396	-7.41014	-5.62872	-0.171152	-26.0785	-4.77519	-0.268653	3.93282	11.7074	-12.5227	19.6792	-0.319324	-2.22	-7.05059
0.10971	-24.6151	-6.79182	-7.3785	-5.40666	-7.62722	-2.57721	-11.0681	-5.40416	-20.8671	-1.66004	-7.08941	-1.05587	-3.2631	-2.08401	0.699065	12.0314	-5.92284	-3.6762	4.76912	4.16228	-6.41446	4.44166	-3.79288	2.09752	2.15188	-10.3976	8.64154	-6.7572	-0.533662	-1.08092	5.72107	-9.83119	-1.66832			0.10971	-5.44948	-5.19834	-0.190506	-24.3609	-4.71377	1.28198	4.21796	12.3055	-12.0466	20.2657	-0.338624	-1.46713	-5.75987
0.117024	-21.4953	-6.08053	-6.21866	-3.67366	-7.19695	-2.52319	-10.5886	-4.829	-18.8203	-1.58441	-6.90191	-1.1656	-1.94357	-2.14052	0.699048	12.2249	-5.24423	-3.40381	5.18595	5.04223	-6.23412	6.19398	-3.61941	2.33338	2.57877	-9.69711	10.4182	-6.53401	-0.583038	-1.11639	7.23126	-9.71341	-1.62871			0.117024	-3.48882	-4.76796	-0.209861	-22.6433	-4.65236	2.83262	4.5031	12.9037	-11.5705	20.8522	-0.357923	-0.714265	-4.46915
0.124338	-17.8877	-5.21636	-4.93079	-1.92024	-6.59515	-2.36975	-9.80691	-4.15067	-16.2554	-1.46723	-6.49915	-1.24655	-0.414367	-2.0895	0.719642	12.2187	-4.41538	-3.00998	5.76938	5.95082	-5.85784	7.92863	-3.3389	2.53826	3.30678	-8.70872	12.1754	-6.13828	-0.613583	-1.13424	8.88371	-9.26486	-1.53196			0.124338	-1.32555	-4.2428	-0.224888	-20.3677	-4.42608	4.32011	4.75205	13.4505	-10.7844	21.2983	-0.360903	0.262602	-2.94006
0.131652	-14.2105	-4.33034	-3.62464	-0.1639	-5.96884	-2.20211	-8.98199	-3.4576	-13.6165	-1.34412	-6.06562	-1.3234	1.14479	-2.02313	0.743181	12.1839	-3.56508	-2.59882	6.3766	6.86349	-5.45357	9.66074	-3.04311	2.73872	4.07782	-7.6792	13.9298	-5.7179	-0.641437	-1.14957	10.5565	-8.76906	-1.42705			0.131652	0.866668	-3.7041	-0.239297	-18.0124	-4.17624	5.79858	4.99584	13.9901	-9.95405	21.7244	-0.361551	1.27147	-1.37692
0.138966	-10.5332	-3.44433	-2.31849	1.59244	-5.34253	-2.03447	-8.15707	-2.76453	-10.9775	-1.22101	-5.6321	-1.40024	2.70395	-1.95675	0.766719	12.1492	-2.71477	-2.18765	6.98382	7.77616	-5.0493	11.3929	-2.74732	2.93918	4.84885	-6.64967	15.6843	-5.29752	-0.669291	-1.1649	12.2293	-8.27325	-1.32214			0.138966	3.05889	-3.1654	-0.253707	-15.657	-3.9264	7.27706	5.23963	14.5296	-9.12371	22.1504	-0.3622	2.28034	0.186224
0.14628	-6.85601	-2.55831	-1.01234	3.34878	-4.71622	-1.86682	-7.33216	-2.07145	-8.33857	-1.0979	-5.19857	-1.47709	4.26311	-1.89037	0.790258	12.1144	-1.86447	-1.77648	7.59104	8.68883	-4.64503	13.125	-2.45153	3.13964	5.61988	-5.62015	17.4387	-4.87714	-0.697146	-1.18023	13.902	-7.77745	-1.21723			0.14628	5.2511	-2.6267	-0.268116	-13.3017	-3.67657	8.75553	5.48341	15.0691	-8.29336	22.5765	-0.362848	3.28921	1.74937
0.153594	-2.91171	-1.51317	0.403156	5.31237	-3.98459	-1.58656	-6.27196	-1.34404	-5.33297	-0.946578	-4.58911	-1.45996	6.00163	-1.71526	0.865458	12.2358	-0.897797	-1.45948	8.3614	9.5868	-4.02606	14.7663	-2.05418	3.30865	6.70709	-4.34514	19.1312	-4.23103	-0.680935	-1.13986	15.3821	-6.95283	-1.06042			0.153594	7.50324	-2.04634	-0.26722	-10.594	-3.29097	10.113	5.69233	15.2064	-7.20681	22.3427	-0.341066	4.49636	3.44018
0.160909	1.08205	-0.438559	1.8389	7.31435	-3.23346	-1.28545	-5.16819	-0.610272	-2.25948	-0.790028	-3.94707	-1.42543	7.77337	-1.52001	0.950225	12.3862	0.0904259	-1.15991	9.16198	10.482	-3.36734	16.3908	-1.63802	3.47185	7.85285	-3.02467	20.8123	-3.54312	-0.656563	-1.08917	16.8265	-6.06732	-0.893996			0.160909	9.76648	-1.45825	-0.263489	-7.82106	-2.88023	11.4481	5.8948	15.2692	-6.0728	21.9867	-0.31513	5.74024	5.15464
0.168223	5.07581	0.636052	3.27465	9.31632	-2.48233	-0.98433	-4.06442	0.123498	0.814024	-0.633477	-3.30503	-1.39089	9.54511	-1.32476	1.03499	12.5365	1.07865	-0.860349	9.96255	11.3773	-2.70861	18.0152	-1.22187	3.63504	8.9986	-1.7042	22.4934	-2.85521	-0.632192	-1.03847	18.2709	-5.18181	-0.727574			0.168223	12.0297	-0.870169	-0.259759	-5.04812	-2.46949	12.7831	6.09726	15.3321	-4.93879	21.6307	-0.289193	6.98411	6.86909
0.175537	9.06957	1.71066	4.7104	11.3183	-1.7312	-0.683214	-2.96066	0.857268	3.88752	-0.476926	-2.66299	-1.35636	11.3169	-1.12951	1.11976	12.6868	2.06687	-0.560787	10.7631	12.2725	-2.04988	19.6397	-0.80571	3.79823	10.1444	-0.383734	24.1745	-2.1673	-0.607821	-0.987782	19.7153	-4.2963	-0.561151			0.175537	14.2929	-0.282086	-0.256029	-2.27519	-2.05875	14.1182	6.29973	15.3949	-3.80479	21.2747	-0.263257	8.22798	8.58355
0.182851	13.1676	2.94515	6.24316	13.3011	-0.926144	-0.273301	-1.69515	1.61591	7.18689	-0.300903	-1.88885	-1.1859	13.2475	-0.840741	1.27648	12.3336	3.1326	0.0520459	11.0861	12.2612	-1.18695	21.1334	-0.307792	3.93304	11.5848	1.13061	25.5637	-1.31507	-0.523627	-0.84663	20.9736	-3.11115	-0.346783			0.182851	16.5119	0.307917	-0.226331	0.671872	-1.54509	15.3097	6.47104	15.7348	-2.47677	21.3295	-0.215019	9.62575	10.3235
0.190165	17.2897	4.21653	7.79831	15.2794	-0.108647	0.16172	-0.392315	2.3803	10.5384	-0.120387	-1.08422	-0.984074	15.2148	-0.530391	1.44981	11.8641	4.21621	0.737172	11.2988	12.0407	-0.276905	22.5969	0.208993	4.06131	13.0932	2.6897	26.8855	-0.42492	-0.425627	-0.684603	22.189	-1.85685	-0.12135			0.190165	18.7207	0.898362	-0.19064	3.65911	-1.00768	16.4681	6.63517	16.1387	-1.10397	21.4791	-0.161634	11.059	12.0694
0.197479	21.4117	5.48792	9.35346	17.2578	0.708849	0.596741	0.910519	3.14468	13.8899	0.0601289	-0.279587	-0.782246	17.1821	-0.220041	1.62313	11.3947	5.29983	1.4223	11.5115	11.8203	0.633144	24.0603	0.725779	4.18957	14.6017	4.24879	28.2074	0.465229	-0.327628	-0.522575	23.4044	-0.602547	0.104083			0.197479	20.9295	1.48881	-0.15495	6.64635	-0.470268	17.6266	6.79929	16.5426	0.268825	21.6287	-0.108249	12.4923	13.8152
0.204793	25.5338	6.7593	10.9086	19.2361	1.52635	1.03176	2.21335	3.90906	17.2414	0.240645	0.525042	-0.580418	19.1494	0.0903093	1.79646	10.9252	6.38344	2.10742	11.7242	11.5998	1.54319	25.5238	1.24256	4.31783	16.1101	5.80788	29.5292	1.35538	-0.229629	-0.360548	24.6198	0.651754	0.329516			0.204793	23.1383	2.07925	-0.119259	9.63359	0.0671441	18.785	6.96342	16.9465	1.64162	21.7783	-0.0548647	13.9256	15.5611
0.212107	29.6452	8.18515	12.5398	20.7017	2.36457	1.56796	3.60506	4.6547	20.684	0.444471	1.41815	-0.221178	21.2149	0.483647	2.04535	11.1133	7.50985	2.91669	12.6069	12.0861	2.62337	26.8422	1.81344	4.4224	17.4524	7.5059	30.6396	2.37575	-0.0673193	-0.0860205	25.8478	2.15678	0.602025			0.212107	25.0327	2.64638	-0.0509865	12.6554	0.682948	19.8009	7.10123	17.2972	3.14459	21.0744	0.0166388	14.9777	17.4517
0.219421	33.7535	9.65425	14.1923	22.0236	3.20859	2.13249	5.02166	5.39508	24.1522	0.654825	2.33604	0.182138	23.3078	0.900222	2.3154	11.4856	8.64823	3.76072	13.6771	12.7704	3.75118	28.1198	2.39946	4.52032	18.7482	9.24282	31.691	3.43259	0.112997	0.220007	27.0792	3.732	0.887715			0.219421	26.8389	3.20698	0.0264091	15.6869	1.3207	20.7769	7.23168	17.6329	4.68402	20.1314	0.0932153	15.9232	19.383
0.226735	37.8619	11.1234	15.8448	23.3455	4.05262	2.69703	6.43825	6.13546	27.6203	0.865178	3.25392	0.585453	25.4007	1.3168	2.58546	11.8579	9.78661	4.60474	14.7474	13.4547	4.879	29.3975	2.98548	4.61825	20.0441	10.9797	32.7423	4.48942	0.293313	0.526034	28.3107	5.30722	1.17341			0.226735	28.6452	3.76757	0.103805	18.7184	1.95846	21.7529	7.36212	17.9686	6.22344	19.1885	0.169792	16.8686	21.3142
0.234049	41.9703	12.5924	17.4974	24.6675	4.89664	3.26156	7.85485	6.87584	31.0885	1.07553	4.17181	0.988769	27.4937	1.73337	2.85551	12.2302	10.925	5.44877	15.8177	14.139	6.00681	30.6751	3.5715	4.71618	21.3399	12.7166	33.7936	5.54626	0.473629	0.832061	29.5422	6.88244	1.4591			0.234049	30.4515	4.32817	0.1812	21.7499	2.59621	22.7288	7.49256	18.3043	7.76286	18.2455	0.246368	17.8141	23.2454
0.241363	45.9891	14.1997	19.2009	26.3078	5.74342	3.92213	9.29678	7.58009	34.5556	1.32017	5.13624	1.56334	29.7553	2.2223	3.19094	12.4575	12.0801	6.41964	16.9029	14.87	7.26335	31.8111	4.18325	4.79549	22.9881	14.5418	35.1691	6.69462	0.712232	1.25696	31.0143	8.64338	1.79401			0.241363	32.0405	4.85206	0.295895	24.7172	3.29052	23.5771	7.57233	18.0124	9.37403	17.8887	0.335193	19.2804	25.1084
0.248677	49.9781	15.8529	20.9214	28.0542	6.59112	4.61471	10.7471	8.27231	38.0223	1.57624	6.11618	2.19501	32.0732	2.73534	3.54815	12.6366	13.2409	7.43279	17.9931	15.6166	8.5628	32.8998	4.80359	4.8686	24.7538	16.3964	36.6527	7.87348	0.970264	1.72148	32.5667	10.4662	2.14532			0.248677	33.5571	5.36371	0.423022	27.6631	4.00368	24.3828	7.63521	17.5113	11.0091	17.7272	0.428101	20.9204	26.9486
0.255991	53.967	17.5061	22.6419	29.8007	7.43882	5.30729	12.1975	8.96452	41.489	1.83231	7.09612	2.82667	34.391	3.24838	3.90537	12.8156	14.4016	8.44595	19.0833	16.3631	9.86225	33.9885	5.42393	4.94171	26.5195	18.251	38.1362	9.05234	1.2283	2.186	34.1191	12.2891	2.49664			0.255991	35.0736	5.87536	0.550149	30.6091	4.71684	25.1885	7.6981	17.0102	12.6442	17.5657	0.521009	22.5604	28.7888
0.263305	57.956	19.1593	24.3624	31.5471	8.28651	5.99987	13.6479	9.65674	44.9556	2.08838	8.07606	3.45833	36.7088	3.76143	4.26259	12.9947	15.5623	9.4591	20.1735	17.1097	11.1617	35.0773	6.04427	5.01481	28.2852	20.1056	39.6198	10.2312	1.48633	2.65052	35.6714	14.1119	2.84795			0.263305	36.5902	6.38701	0.677277	33.555	5.43	25.9941	7.76098	16.509	14.2793	17.4042	0.613917	24.2004	30.6291
0.270619	61.8038	20.9222	26.11	33.1762	9.12855	6.78495	15.0747	10.3044	48.351	2.39368	9.06625	4.26985	38.6171	4.33113	4.66751	13.0166	16.7192	10.591	21.192	17.8224	12.5518	35.3164	6.66617	5.07412	29.8514	22.0018	40.4843	11.4679	1.79081	3.22662	36.8057	16.0517	3.24932			0.270619	37.7321	6.85695	0.84713	36.374	6.18476	26.2233	7.6965	16.0075	15.9364	17.3881	0.713225	25.3598	32.2607
0.277933	65.5965	22.728	27.8682	34.7593	9.96836	7.60622	16.4923	10.9347	51.7184	2.71826	10.0604	5.15175	40.3651	4.92301	5.0911	12.977	17.8746	11.7693	22.1825	18.5219	13.9775	35.2231	7.28867	5.12803	31.3395	23.9144	41.1067	12.7273	2.11347	3.84638	37.7765	18.0374	3.67026			0.277933	38.7273	7.31057	1.0337	39.1433	6.9558	26.2269	7.58219	15.5058	17.6021	17.4288	0.815037	26.3312	33.8107
0.285247	69.3891	24.5337	29.6264	36.3424	10.8082	8.42749	17.91	11.565	55.0859	3.04284	11.0546	6.03364	42.1131	5.51488	5.51469	12.9373	19.03	12.9476	23.173	19.2213	15.4031	35.1299	7.91118	5.18194	32.8276	25.827	41.7291	13.9867	2.43612	4.46615	38.7472	20.023	4.09121			0.285247	39.7226	7.76418	1.22027	41.9126	7.72684	26.2304	7.46788	15.0041	19.2678	17.4696	0.916849	27.3026	35.3607
0.292561	73.1817	26.3395	31.3846	37.9254	11.648	9.24876	19.3276	12.1953	58.4533	3.36741	12.0488	6.91554	43.8611	6.10676	5.93828	12.8977	20.1854	14.1259	24.1634	19.9208	16.8287	35.0366	8.53369	5.23585	34.3157	27.7396	42.3515	15.2461	2.75878	5.08591	39.7179	22.0086	4.51215			0.292561	40.7178	8.2178	1.40685	44.6819	8.49788	26.234	7.35357	14.5024	20.9335	17.5104	1.01866	28.274	36.9106
0.299875	76.804	28.2216	32.9874	39.3911	12.4808	10.1589	20.6889	12.7791	61.5648	3.75673	13.0256	7.97949	46.0091	6.73717	6.16461	13.4287	21.2977	15.405	25.0379	20.5934	18.3138	34.872	9.13999	5.28018	36.0356	29.6541	43.4321	16.537	3.11581	5.80383	40.5918	24.0487	4.98545			0.299875	41.9042	8.63027	1.64292	47.291	9.30022	26.3956	6.89842	14.4549	22.583	17.0533	1.122	29.7065	37.9804
0.307189	80.3489	30.1384	34.5197	40.8034	13.3105	11.1094	22.0247	13.3417	64.56	4.17549	13.9944	9.12619	48.339	7.38509	6.30128	14.219	22.3904	16.7299	25.8595	21.2538	19.8257	34.6749	9.73892	5.32016	37.8608	31.5695	44.7209	17.8421	3.48846	6.56637	41.4216	26.1136	5.48255			0.307189	43.1775	9.02403	1.9015	49.8273	10.1168	26.6292	6.28833	14.6137	24.225	16.37	1.22603	31.3486	38.8319
0.314503	83.8937	32.0553	36.052	42.2157	14.1401	12.0599	23.3605	13.9043	67.5552	4.59424	14.9632	10.2729	50.6689	8.03302	6.43796	15.0094	23.4831	18.0548	26.6812	21.9141	21.3377	34.4779	10.3378	5.36014	39.686	33.4849	46.0098	19.1472	3.8611	7.3289	42.2514	28.1784	5.97965			0.314503	44.4508	9.4178	2.16008	52.3635	10.9334	26.8627	5.67824	14.7725	25.8671	15.6867	1.33006	32.9906	39.6833
0.321817	87.4386	33.9721	37.5843	43.6279	14.9698	13.0104	24.6962	14.4669	70.5504	5.01299	15.932	11.4196	52.9987	8.68095	6.57463	15.7997	24.5758	19.3797	27.5029	22.5745	22.8497	34.2809	10.9368	5.40012	41.5112	35.4003	47.2987	20.4524	4.23375	8.09144	43.0812	30.2433	6.47675			0.321817	45.7241	9.81156	2.41866	54.8998	11.75	27.0963	5.06815	14.9313	27.5092	15.0034	1.43409	34.6327	40.5348
0.329131	90.4257	35.873	39.266	44.551	15.7957	14.0408	25.9579	14.9853	73.5098	5.50785	16.865	12.7435	55.0546	9.34967	6.9395	16.6808	25.6612	20.7839	28.3171	23.2128	24.3673	34.6081	11.5085	5.13609	43.7483	37.2655	48.16	21.7675	4.62897	8.93413	43.6475	32.31	7.03139			0.329131	46.8428	10.1681	2.73422	57.2657	12.5866	27.4585	4.88326	15.0359	29.1083	14.6342	1.53611	36.2573	41.2994
0.336445	93.1206	37.7654	41.0259	45.2178	16.6196	15.1132	27.1807	15.4806	76.4505	6.04258	17.7791	14.1602	56.967	10.0293	7.42391	17.6093	26.7427	22.2298	29.1273	23.8395	25.8879	35.21	12.0659	4.7128	46.2011	39.1042	48.7974	23.0879	5.036	9.81883	44.0756	34.3776	7.61618			0.336445	47.8805	10.5052	3.07963	59.5424	13.4338	27.8882	4.92111	15.1121	30.6847	14.4294	1.63707	37.8727	42.0185
0.343759	95.8154	39.6579	42.7858	45.8847	17.4434	16.1856	28.4035	15.9758	79.3911	6.5773	18.6933	15.5769	58.8793	10.7089	7.90832	18.5378	27.8242	23.6756	29.9376	24.4662	27.4085	35.8119	12.6233	4.28951	48.6539	40.943	49.4349	24.4082	5.44304	10.7035	44.5038	36.4452	8.20098			0.343759	48.9182	10.8423	3.42504	61.8191	14.2809	28.3178	4.95896	15.1884	32.2612	14.2246	1.73803	39.4881	42.7377
0.351073	98.5103	41.5504	44.5457	46.5515	18.2673	17.258	29.6263	16.4711	82.3318	7.11203	19.6074	16.9936	60.7917	11.3886	8.39273	19.4664	28.9057	25.1214	30.7478	25.093	28.929	36.4138	13.1806	3.86621	51.1067	42.7818	50.0723	25.7286	5.85007	11.5882	44.932	38.5128	8.78577			0.351073	49.9559	11.1793	3.77045	64.0958	15.1281	28.7475	4.99682	15.2646	33.8376	14.0199	1.839	41.1035	43.4569
0.358387	100.519	43.298	46.2767	47.3521	19.0922	18.3938	30.7693	16.9145	84.2899	7.72863	20.4758	18.5756	62.8897	12.0733	8.88137	20.4735	29.6607	26.6278	31.5981	25.3947	30.4644	36.4882	13.6276	3.44476	53.5539	44.3449	50.5859	27.0427	6.26835	12.5336	45.7165	40.5422	9.3853			0.358387	50.6592	11.485	4.17453	66.2091	15.9826	28.7237	5.02869	15.3471	35.3546	13.9382	1.93575	42.7021	44.2679
0.365701	102.117	44.9587	47.9903	48.2329	19.9176	19.5676	31.8644	17.327	85.6582	8.39436	21.3166	20.2567	65.0992	12.7611	9.37256	21.5279	30.2199	28.1706	32.4724	25.5013	32.0087	36.2459	14.0084	3.02441	55.9977	45.7427	51.0252	28.3531	6.69338	13.5154	46.7148	42.5487	9.99367			0.365701	51.1617	11.7718	4.6138	68.2242	16.8415	28.4277	5.05697	15.4334	36.8358	13.9305	2.02998	44.2908	45.134
0.373015	103.715	46.6194	49.7039	49.1138	20.7431	20.7414	32.9594	17.7394	87.0266	9.06009	22.1575	21.9379	67.3087	13.449	9.86374	22.5822	30.779	29.7133	33.3467	25.6079	33.5529	36.0037	14.3891	2.60406	58.4415	47.1404	51.4646	29.6634	7.11841	14.4971	47.7131	44.5551	10.6021			0.373015	51.6642	12.0585	5.05308	70.2394	17.7005	28.1317	5.08525	15.5196	38.317	13.9228	2.1242	45.8794	46.0001
0.380329	105.312	48.2801	51.4175	49.9946	21.5686	21.9152	34.0545	18.1518	88.395	9.72583	22.9983	23.619	69.5182	14.1368	10.3549	23.6365	31.3382	31.2561	34.221	25.7145	35.0972	35.7614	14.7699	2.18371	60.8853	48.5382	51.9039	30.9738	7.54344	15.4789	48.7114	46.5615	11.2104			0.380329	52.1667	12.3453	5.49236	72.2545	18.5594	27.8357	5.11353	15.6059	39.7983	13.9151	2.21843	47.4681	46.8662
0.387643	106.923	49.6799	52.3693	50.5161	22.3978	22.9605	35.0731	18.3228	90.0216	10.4717	23.7904	25.4473	71.3801	14.8175	10.8447	24.7581	31.8352	32.8475	34.9616	25.9788	36.6659	35.0829	15.1841	2.01489	63.206	49.8324	52.0911	32.2671	7.96999	16.5019	49.489	48.5042	11.9203			0.387643	52.2248	12.607	5.98421	73.7703	19.4135	27.6872	4.93323	15.2151	41.2066	13.4141	2.30739	48.9729	47.7181
0.394957	108.543	50.9012	52.7998	50.7917	23.2296	23.918	36.0392	18.3285	91.8249	11.2723	24.5491	27.3762	73.0042	15.4934	11.3336	25.9257	32.2896	34.4721	35.6106	26.3509	38.2514	34.1058	15.6213	2.01821	65.4424	51.0558	52.1057	33.5487	8.39758	17.5531	50.1154	50.4034	12.6996			0.394957	51.9788	12.8517	6.51202	74.9442	20.2643	27.6397	4.61019	14.4978	42.565	12.5756	2.39274	50.4203	48.5602
[truncated: 849 more rows]
[truncated: 21 more columns]

## Sheet: Figure 1k
Smc3 intensity (C axes)
	TRIM21+IgG																																								TRIM21+anti-CENPF
[truncated: 1,892 more rows]
[truncated: 18 more columns]

## Sheet: Figure 2e
	Kw/o-C/D		Kw-C		Kw-C/D
Time	Mean	SD	Mean	SD	Mean	SD	repeat	n
0 h	69.44	3.6	25	2.2	5.56	0.69	3	372
2 h	15	1.92	55	2.46	30	2.5	3	391
4 h	0	0	12.5	1.3	87.5	4.3	3	378
6 h	0	0	10	0.6	90	5.6	3	360

## Sheet: Figure 2g
DRP1 intensity
[truncated: 435 more rows]
[truncated: 65 more columns]

## Sheet: Figure 3b
TRIM21+IgG		TRIM21+anti-DRP1
[truncated: 78 more rows]

## Sheet: Figure 3c
TRIM21+IgG (μm)	TRIM21+anti-DRP1 (μm)
[truncated: 559 more rows]

[truncated: 32 more sheets: Figure 3e, Figure 3g, Figure 3i, Sheet1, Sheet2, Figure 4b, Figure 4d, Figure 4e, Figure 4f, Figure 4g, Figure 4i, Figure 4k, Figure 5f, Figure 5g, Figure 5j, Figure 5k, Figure 5n, Figure 5o, Figure 6f, Figure 6g …]
